# Supplementary material for: Trustors’ disregard for trustees deciding quickly or slowly in three experiments with time constraints
Source: Sci Rep. 2022 Jul 15;12:12120. doi: 10.1038/s41598-022-15420-2 (PMC9287382; doi:10.1038/s41598-022-15420-2)
Supplement: Supplementary file 2 — Supplementary Information 2. [file 41598_2022_15420_MOESM2_ESM.zip]

Archive with 10 entries (9 files):
- Data_trustors_disregard/
- Data_trustors_disregard/Study1.dta
- Data_trustors_disregard/Study2.dta
- Data_trustors_disregard/analysis_Study1.do
- Data_trustors_disregard/Study3.xlsx
- Data_trustors_disregard/analysis_Study2.do
- Data_trustors_disregard/Study2.xlsx
- Data_trustors_disregard/Study1.xlsx
- Data_trustors_disregard/analysis_Study3.do
- Data_trustors_disregard/Study3.dta
