# Supplementary material for: Trustors’ disregard for trustees deciding quickly or slowly in three experiments with time constraints
Source: Sci Rep. 2022 Jul 15;12:12120. doi: 10.1038/s41598-022-15420-2 (PMC9287382; doi:10.1038/s41598-022-15420-2)
Supplement: Supplementary file 2 — Supplementary Information 2. [file 41598_2022_15420_MOESM2_ESM.zip › Data_trustors_disregard/analysis_Study1.do]

***Study 1***

**For Figure 1
twoway (kdensity amountsent if tdelay==1) (kdensity amountsent if tdelay==0)

**For Table S1
reg amountsent tdelay, r
eststo m1, title(Model 1a)

reg amountsent tdelay male crtcorrect envy compassion impatience riskaversion , r
eststo m2, title(Model 1b)

probit send2to5 tdelay, r
mfx
eststo m3, title(Model 2a)

probit send2to5 tdelay male crtcorrect envy compassion impatience riskaversion , r
mfx
eststo m4, title(Model 2b)

estout m1 m2 m3 m4, cells(b(star fmt(%9.3f)) se(par fmt(3)) Xmfx_dydx se(par fmt(3))) stats(F chi2 ll r2 r2_p N, star(F chi2) fmt(%9.3f %9.3f %9.3f %9.3f %9.3f %9.0g) ) legend label collabels(none) varlabels(_cons Constant) starlevels(* 0.05 ** 0.01 *** 0.001)
drop _est_m1-_est_m4


*For Figure 2
twoway (fpfitci amountreturned amountreceived if tdelay==1, level(90)) (fpfitci amountreturned amountreceived if tdelay==0, level(90))


**For Table S4
reg amountreturned tdelay amountreceived, r
eststo m1, title(Model 1a)

reg amountreturned tdelay amountreceived male envy compassion riskaversion impatience, r
eststo m2, title(Model 1b)

reg amountreturned tdelay amountreceived tdelay_amountreceived, r
eststo m3, title(Model 2a)
lincom amountreceived+tdelay_amountreceived
lincom tdelay+tdelay_amountreceived*3
lincom tdelay+tdelay_amountreceived*6
lincom tdelay+tdelay_amountreceived*9
lincom tdelay+tdelay_amountreceived*12
lincom tdelay+tdelay_amountreceived*15
lincom tdelay+tdelay_amountreceived*18
lincom tdelay+tdelay_amountreceived*21
lincom tdelay+tdelay_amountreceived*24
lincom tdelay+tdelay_amountreceived*27
lincom tdelay+tdelay_amountreceived*30

reg amountreturned tdelay amountreceived tdelay_amountreceived male envy compassion riskaversion impatience, r
eststo m4, title(Model 2b)
lincom amountreceived+tdelay_amountreceived
lincom tdelay+tdelay_amountreceived*3
lincom tdelay+tdelay_amountreceived*6
lincom tdelay+tdelay_amountreceived*9
lincom tdelay+tdelay_amountreceived*12
lincom tdelay+tdelay_amountreceived*15
lincom tdelay+tdelay_amountreceived*18
lincom tdelay+tdelay_amountreceived*21
lincom tdelay+tdelay_amountreceived*24
lincom tdelay+tdelay_amountreceived*27
lincom tdelay+tdelay_amountreceived*30

estout m1 m2 m3 m4, cells(b(star fmt(%9.3f)) se(par fmt(3))) stats(F ll r2 N, star(F) fmt(%9.3f %9.3f %9.3f %9.0g) ) legend label collabels(none) varlabels(_cons Constant) starlevels(* 0.05 ** 0.01 *** 0.001)
drop _est_m1-_est_m4
