# Supplementary material for: Trustors’ disregard for trustees deciding quickly or slowly in three experiments with time constraints
Source: Sci Rep. 2022 Jul 15;12:12120. doi: 10.1038/s41598-022-15420-2 (PMC9287382; doi:10.1038/s41598-022-15420-2)
Supplement: Supplementary file 2 — Supplementary Information 2. [file 41598_2022_15420_MOESM2_ESM.zip › Data_trustors_disregard/Study3.xlsx]

## Sheet: Sheet1
responseid	sender	receiver	tdelay	trustpress	trustdelay	trustworthy	time	compliestime	male	age	crtcorrect	envy	compassion	riskaversion	lossaversion	impatience	trustboth	trustnone	trustmean	prop_belief_b_press	prop_belief_b_delay	prop_belief_b_mean	prop_diff_bel
1	0	1	1			1	12.815	1	1	41	3	1	3	4	5	8				0.7	0.5	0.6	-0.2
2	1	0		0	0				0	36	6	3	3	7	4	19	0	1	0	0.1	0.6	0.35	0.5
3	1	0		0	0				1	32	6	1	2	7	2	14	0	1	0	0.4	0.3	0.35	-0.1
4	1	0		0	0				1	34	7	1	3	6	4	12	0	1	0	0.25	0.45	0.35	0.2
5	0	1	1			1	11.671	1	1	31	1	1	3	10	3	10				0.35	0.85	0.6	0.5
6	0	1	1			0	11.807	1	1	38	4	1	1	5	5	20				0.2	0	0.1	-0.2
7	0	1	0			1	4.846	1	0	52	3	3	2	5	3	8				0.85	0.75	0.8	-0.1
8	0	1	1			1	11.929	1	0	56	1	2	2	3	4	10				0.7	0.95	0.825	0.25
9	0	1	1			1	5.14	0	0	29	0	3	3	10	2	12				0.65	0.85	0.75	0.2
10	0	1	1			1	4.998	0	1	29	6	3	3	4	3	7				1	0.65	0.825	-0.35
11	1	0		1	1				0	54	1	3	2	6	3	13	1	0	1	0.25	0.65	0.45	0.4
12	1	0		1	1				1	32	6	0	2	5	1	15	1	0	1	1	1	1	0
13	0	1	1			1	16.986	1	0	37	3	1	3	8	4	7				0.4	0.5	0.45	0.1
14	0	1	0			0	6.641	1	1	29	0	3	3	10	0	20				0.9	0.6	0.75	-0.3
15	1	0		1	1				0	38	4	1	3	6	5	6	1	0	1	0.2	0.2	0.2	0
16	0	1	1			1	11.439	1	0	34	5	1	3	5	5	2				0.35	0.5	0.425	0.15
17	1	0		0	0				0	30	5	2	1	5	4	10	0	1	0	0.3	0.3	0.3	0
18	1	0		1	1				0	28	0	3	3	10	4	20	1	0	1	0.5	0.5	0.5	0
19	0	1	0			1	9.43	1	1	31	2	3	3	5	4	12				0.75	0.1	0.425	-0.65
20	1	0		0	0				1	27	5	1	1	5	5	3	0	1	0	0.35	0.3	0.325	-0.05
21	1	0		0	0				1	29	0	1	2	4	3	8	0	1	0	0.9	0.95	0.925	0.05
22	1	0		0	1				0	45	1	3	3	5	4	19	0	0	0.5	0.75	0.75	0.75	0
23	1	0		0	1				1	46	7	1	3	6	3	2	0	0	0.5	0.4	0.85	0.625	0.45
24	1	0		0	0				1	64	2	1	3	7	5	14	0	1	0	0.15	0.35	0.25	0.2
25	1	0		0	1				0	46	1	0	3	5	3	16	0	0	0.5	0.65	0.8	0.725	0.15
26	1	0		0	0				0	28	1	3	1	7	2	13	0	1	0	0.8	0.7	0.75	-0.1
27	1	0		1	0				1	42	2	3	3	8	2	12	0	0	0.5	0.8	0.3	0.55	-0.5
28	1	0		1	1				0	70	1	0	2	7	2	20	1	0	1	0.7	0.3	0.5	-0.4
29	0	1	1			0	12.395	1	1	70	1	2	1	3	6	12				0.65	0.65	0.65	0
30	0	1	1			1	3.513	0	0	45	4	1	1	10	1	2				0	1	0.5	1
31	0	1	1			0	12.757	1	1	34	7	1	0	7	3	16				0.3	0.85	0.575	0.55
32	1	0		0	0				0	71	3	1	1	8	6	15	0	1	0	0.1	0.05	0.075	-0.05
33	0	1	1			1	12.622	1	1	32	1	1	3	8	5	18				0.7	0.7	0.7	0
34	1	0		0	0				0	57	1	3	3	10	5	3	0	1	0	0.85	0.65	0.75	-0.2
35	0	1	1			0	16.746	1	0	30	4	1	1	9	3	2				0.5	0.5	0.5	0
36	1	0		0	0				1	37	6	1	1	5	4	13	0	1	0	0.05	0.1	0.075	0.05
37	1	0		1	1				0	35	1	2	3	7	4	20	1	0	1	0.5	0.3	0.4	-0.2
38	0	1	1			1	4.716	0	0	22	3	3	3	3	2	15				0.65	0.1	0.375	-0.55
39	0	1	1			1	6.803	0	0	28	1	3	3	10	4	9				0.3	0.2	0.25	-0.1
40	1	0		1	1				1	31	1	2	3	5	3	8	1	0	1	0.5	0.7	0.6	0.2
41	0	1	1			0	12.89	1	0	62	4	2	1	4	0	13				0.45	0.85	0.65	0.4
42	1	0		1	1				0	34	1	1	3	6	6	20	1	0	1	0.55	0.6	0.575	0.05
43	0	1	0			1	3.088	1	0	25	6	1	3	7	6	5				0.45	0.65	0.55	0.2
44	1	0		0	0				1	28	0	3	3	10	4	15	0	1	0	0.5	0.5	0.5	0
45	0	1	0			0	4.147	1	0	30	6	3	1	3	6	7				0.9	0.9	0.9	0
46	1	0		1	1				1	25	3	1	3	10	4	2	1	0	1	0.7	0.75	0.725	0.05
47	1	0		0	0				1	30	0	3	2	5	4	20	0	1	0	0.65	0.45	0.55	-0.2
48	0	1	1			1	12.478	1	1	25	6	1	3	8	5	2				0.85	0.9	0.875	0.05
49	0	1	1			0	11.856	1	0	53	7	1	1	8	4	3				0.5	0.75	0.625	0.25
50	1	0		1	1				1	32	2	2	3	5	4	14	1	0	1	0.7	0.65	0.675	-0.05
51	1	0		1	1				0	36	1	3	2	7	5	19	1	0	1	0.3	0.65	0.475	0.35
52	1	0		0	1				0	30	4	3	0	3	3	9	0	0	0.5	0.5	0.5	0.5	0
53	0	1	1			1	5.832	0	0	33	6	2	3	8	4	13				0.3	0.7	0.5	0.4
54	0	1	1			1	8.801	0	0	62	5	0	1	5	4	10				0.25	0.25	0.25	0
55	0	1	0			1	4.585	1	0	45	3	3	3	9	4	19				0.6	0.6	0.6	0
56	1	0		0	0				1	35	6	1	1	7	4	12	0	1	0	0.75	0.7	0.725	-0.05
57	1	0		1	1				0	46	7	1	3	8	4	10	1	0	1	0.5	0.75	0.625	0.25
58	1	0		1	0				1	30	5	1	3	7	4	18	0	0	0.5	0.95	0.5	0.725	-0.45
59	1	0		1	1				0	39	4	3	2	6	5	10	1	0	1	0.7	0.7	0.7	0
60	1	0		1	1				0	65	1	3	3	6	0	14	1	0	1	0.25	0.65	0.45	0.4
61	1	0		1	1				0	34	3	3	3	4	1	16	1	0	1	0.9	0.6	0.75	-0.3
62	0	1	0			0	3.898	1	1	30	0	2	2	8	1	8				0.5	0.6	0.55	0.1
63	0	1	1			1	3.475	0	1	30	7	1	2	4	3	4				0.5	0.5	0.5	0
64	0	1	0			0	3.741	1	0	26	3	2	1	8	5	2				0.9	0.5	0.7	-0.4
65	1	0		0	1				0	39	1	2	3	3	4	14	0	0	0.5	0.85	0.15	0.5	-0.7
66	1	0		0	0				1	63	6	2	3	6	4	14	0	1	0	0.25	0.25	0.25	0
67	0	1	0			1	7.115	1	0	32	4	1	3	8	4	15				0.2	0.05	0.125	-0.15
68	1	0		0	0				0	32	5	1	1	7	5	2	0	1	0	0.3	0.4	0.35	0.1
69	0	1	1			1	1.327	0	0	41	0	1	2	6	0	11				0.75	1	0.875	0.25
70	1	0		0	1				0	56	0	3	3	10	5	14	0	0	0.5	0.5	0.5	0.5	0
71	1	0		1	0				1	47	4	3	1	5	1	2	0	0	0.5	0.5	0.5	0.5	0
72	0	1	0			0	9.045	1	1	28	4	1	1	6	1	6				0.9	0.8	0.85	-0.1
73	1	0		1	1				0	44	0	3	3	4	0	13	1	0	1	0.85	0.85	0.85	0
74	1	0		1	0				1	31	1	0	1	5	3	10	0	0	0.5	0.2	0.75	0.475	0.55
75	1	0		1	0				1	53	4	1	1	8	4	14	0	0	0.5	0.9	0.8	0.85	-0.1
76	0	1	1			1	4.51	0	0	52	3	3	2	0	4	20				0.15	0.85	0.5	0.7
77	0	1	1			1	12.468	1	1	27	3	3	3	5	4	20				0.4	0.6	0.5	0.2
78	1	0		1	1				1	39	2	1	3	3	5	2	1	0	1	0.25	0.2	0.225	-0.05
79	1	0		0	0				0	29	6	1	3	6	3	20	0	1	0	0.35	0.2	0.275	-0.15
80	0	1	1			1	3.686	0	0	49	6	1	3	7	5	5				0.75	0.75	0.75	0
81	1	0		1	1				1	60	7	0	3	6	4	2	1	0	1	0.35	0.35	0.35	0
82	1	0		1	1				0	37	0	3	3	9	1	10	1	0	1	0.3	0.25	0.275	-0.05
83	0	1	0			0	6.147	1	1	35	1	1	1	8	5	20				0.1	0.1	0.1	0
84	1	0		0	1				1	54	1	3	3	7	0	11	0	0	0.5	0.5	0.5	0.5	0
85	1	0		0	1				1	29	5	3	1	3	4	5	0	0	0.5	0.95	0.85	0.9	-0.1
86	0	1	0			1	5.563	1	0	35	1	1	3	4	4	10				0.45	0.75	0.6	0.3
87	0	1	1			1	17.604	1	0	35	6	3	0	6	5	13				0.35	0.65	0.5	0.3
88	1	0		1	1				0	28	1	3	1	7	3	20	1	0	1	0.15	0.5	0.325	0.35
89	1	0		0	0				0	67	4	3	3	8	2	8	0	1	0	0.2	0.4	0.3	0.2
90	1	0		0	0				1	49	5	1	2	5	6	2	0	1	0	0.35	0.4	0.375	0.05
91	1	0		1	1				0	28	2	3	1	0	3	14	1	0	1	0.45	0.45	0.45	0
92	0	1	0			1	2.982	1	0	36	6	1	3	5	3	15				0.7	0.7	0.7	0
93	0	1	1			0	18.276	1	1	27	5	3	3	7	4	20				0.5	0.5	0.5	0
94	0	1	0			0	7.125	1	0	44	4	3	2	8	2	2				0.7	0.75	0.725	0.05
95	1	0		1	0				1	48	2	1	1	7	5	8	0	0	0.5	0.4	0.4	0.4	0
96	0	1	0			1	2.338	1	0	25	1	1	3	5	0	15				0.75	0.95	0.85	0.2
97	1	0		0	0				1	52	7	3	3	7	4	6	0	1	0	0.7	0.35	0.525	-0.35
98	0	1	1			1	2.851	0	0	43	2	3	3	10	2	20				0.6	0.6	0.6	0
99	1	0		0	1				0	31	6	1	3	6	3	13	0	0	0.5	0.3	0.5	0.4	0.2
100	0	1	1			1	8.474	0	0	22	3	1	1	4	5	18				0.5	0.5	0.5	0
101	0	1	1			1	7.886	0	1	25	6	3	3	8	4	3				0.2	0.05	0.125	-0.15
102	1	0		1	1				0	32	5	1	3	4	4	15	1	0	1	0.85	0.8	0.825	-0.05
103	0	1	1			0	15.165	1	1	41	5	0	2	5	4	19				0.55	0.45	0.5	-0.1
104	0	1	1			1	7.1	0	0	54	3	0	3	10	3	3				0.55	0.55	0.55	0
105	0	1	0			1	5.38	1	0	28	0	1	3	6	6	12				0.6	0.4	0.5	-0.2
106	1	0		1	1				1	31	1	3	3	10	2	20	1	0	1	0.5	0.85	0.675	0.35
107	0	1	0			1	3.057	1	0	25	6	0	3	6	3	10				0.3	0.7	0.5	0.4
108	1	0		0	0				1	22	0	1	2	4	3	11	0	1	0	0.45	0.5	0.475	0.05
109	0	1	1			1	8.804	0	0	25	3	3	3	6	4	3				0.2	0.8	0.5	0.6
110	1	0		1	1				0	47	1	3	3	7	4	14	1	0	1	0.5	0.45	0.475	-0.05
111	1	0		0	1				0	35	2	1	2	4	3	6	0	0	0.5	0.7	0.3	0.5	-0.4
112	0	1	0			1	6.549	1	1	61	2	2	3	5	1	14				0.9	0.95	0.925	0.05
113	0	1	0			1	5.004	1	0	55	6	1	3	9	4	3				0.25	0.25	0.25	0
114	0	1	1			1	4.833	0	1	29	2	1	2	4	4	11				0.5	0	0.25	-0.5
115	1	0		1	1				1	35	0	2	1	0	2	12	1	0	1	0.8	0.7	0.75	-0.1
116	0	1	0			0	2.701	1	1	42	0	3	0	0	4	20				0.8	0.2	0.5	-0.6
117	0	1	1			0	10.967	1	1	35	0	3	1	6	2	12				0.55	0.45	0.5	-0.1
118	0	1	0			1	4.344	1	1	27	2	3	3	10	5	20				0.5	0.5	0.5	0
119	1	0		1	1				1	38	3	2	2	10	1	9	1	0	1	0.7	0.75	0.725	0.05
120	1	0		0	0				0	50	5	1	3	9	5	2	0	1	0	0.8	0.85	0.825	0.05
121	0	1	0			1	3.25	1	0	34	5	3	1	5	3	15				0.5	0.7	0.6	0.2
122	1	0		1	1				1	29	5	1	3	4	0	7	1	0	1	0.25	0.55	0.4	0.3
123	0	1	0			0	10.835	0	0	29	5	3	3	4	1	16				0.5	0.3	0.4	-0.2
124	0	1	0			1	3.044	1	0	36	4	3	3	4	0	2				0.45	0.6	0.525	0.15
125	1	0		0	1				1	33	4	3	1	9	2	3	0	0	0.5	0.45	0.55	0.5	0.1
126	0	1	1			0	16.647	1	1	28	1	1	1	8	5	18				0.35	0.55	0.45	0.2
127	0	1	1			1	237.441	1	0	30	0	0	3	5	1	10				0.4	0.8	0.6	0.4
128	0	1	1			1	7.935	0	1	49	1	3	1	6	4	9				0.5	0.55	0.525	0.05
129	1	0		0	0				1	35	7	1	1	7	2	5	0	1	0	0.1	0.4	0.25	0.3
130	0	1	0			0	3.292	1	0	36	2	3	1	5	5	9				0.3	0.55	0.425	0.25
131	1	0		0	1				1	22	1	2	2	7	4	10	0	0	0.5	0.55	0.4	0.475	-0.15
132	0	1	0			1	3.558	1	1	25	3	1	1	4	4	13				0.4	0.7	0.55	0.3
133	0	1	0			1	4.746	1	1	42	5	3	3	4	4	8				0.5	0.95	0.725	0.45
134	0	1	0			0	3.074	1	1	35	6	1	1	3	4	8				0.5	0.95	0.725	0.45
135	1	0		0	0				1	45	7	1	1	7	2	6	0	1	0	0.65	0.5	0.575	-0.15
136	0	1	0			0	2.855	1	1	30	5	1	1	7	5	5				0.75	0.7	0.725	-0.05
137	0	1	0			1	4.52	1	0	31	3	2	3	6	3	13				0.65	0.25	0.45	-0.4
138	1	0		0	0				0	23	0	1	3	6	4	20	0	1	0	0.15	0.25	0.2	0.1
139	1	0		1	1				0	23	2	1	3	5	4	7	1	0	1	0.55	0.5	0.525	-0.05
140	1	0		1	1				1	27	1	3	0	4	3	20	1	0	1	0.15	0.45	0.3	0.3
141	1	0		0	1				1	29	2	1	3	5	4	2	0	0	0.5	0.8	0.5	0.65	-0.3
142	0	1	0			0	3.42	1	0	37	1	3	3	4	4	20				0.35	0.3	0.325	-0.05
143	1	0		1	1				0	25	7	3	2	4	3	0	1	0	1	0.3	0.2	0.25	-0.1
144	1	0		0	0				0	36	0	3	1	5	2	20	0	1	0	0.05	0.25	0.15	0.2
145	1	0		0	0				1	42	1	3	1	10	1	5	0	1	0	0.65	0.75	0.7	0.1
146	0	1	0			1	5.548	1	1	20	6	1	3	7	4	2				0.4	0.4	0.4	0
147	0	1	0			0	2.947	1	0	25	2	1	2	4	3	15				0.3	0.7	0.5	0.4
148	1	0		0	0				1	30	4	1	3	7	2	10	0	1	0	0.65	0.6	0.625	-0.05
149	1	0		0	1				1	39	1	1	2	6	4	15	0	0	0.5	0.9	0.9	0.9	0
150	1	0		1	1				1	37	4	1	3	8	5	18	1	0	1	0.3	0.8	0.55	0.5
151	0	1	1			1	7.307	0	0	45	3	1	3	4	2	12				0.75	0.5	0.625	-0.25
152	1	0		0	0				0	35	0	3	2	3	0	20	0	1	0	0.5	0.2	0.35	-0.3
153	1	0		0	0				0	39	0	3	3	8	3	10	0	1	0	0.15	0.2	0.175	0.05
154	1	0		0	1				0	39	4	3	2	6	4	2	0	0	0.5	0.75	0.25	0.5	-0.5
155	0	1	1			1	4.442	0	0	32	0	3	1	6	1	11				0.9	0.8	0.85	-0.1
156	0	1	0			0	10.501	0	0	44	3	0	0	5	0	15				0.55	0.85	0.7	0.3
157	1	0		0	1				0	32	2	3	3	7	4	14	0	0	0.5	0.65	0.65	0.65	0
158	0	1	1			1	11.576	1	0	45	3	1	3	6	2	20				0.75	0.6	0.675	-0.15
159	0	1	1			0	18.101	1	0	37	2	1	3	6	5	8				0.4	0.5	0.45	0.1
160	1	0		1	0				1	30	6	1	3	7	3	17	0	0	0.5	0.5	0.5	0.5	0
161	0	1	1			0	14.801	1	0	42	6	1	1	7	3	3				0.4	0.1	0.25	-0.3
162	0	1	0			1	13.124	0	1	46	0	3	3	10	3	4				0.5	0.5	0.5	0
163	1	0		0	0				1	25	1	2	2	4	1	14	0	1	0	0.65	0.65	0.65	0
164	1	0		0	0				0	63	1	3	3	10	2	17	0	1	0	0.8	0.4	0.6	-0.4
165	1	0		1	0				1	29	4	1	3	6	4	6	0	0	0.5	0.55	0.85	0.7	0.3
166	0	1	1			1	12.512	1	0	45	1	1	3	6	4	18				0.6	0.9	0.75	0.3
167	1	0		0	0				1	48	5	1	1	7	3	7	0	1	0	0.05	0.7	0.375	0.65
168	1	0		0	0				0	30	5	1	3	8	5	20	0	1	0	0.4	0.15	0.275	-0.25
169	0	1	1			1	10.999	1	0	37	5	1	3	8	3	15				0.3	0.8	0.55	0.5
170	1	0		0	0				1	36	7	1	1	7	3	3	0	1	0	0.95	0.95	0.95	0
171	0	1	0			0	5.422	1	1	23	2	1	3	5	4	7				0.75	0.25	0.5	-0.5
172	0	1	1			1	5.169	0	1	33	5	1	3	7	3	15				0.55	0.4	0.475	-0.15
173	0	1	1			1	12.041	1	1	35	6	3	3	5	4	20				0.6	0.75	0.675	0.15
174	0	1	1			0	12.445	1	1	27	3	0	2	6	4	14				0.8	0.9	0.85	0.1
175	0	1	0			0	11.49	0	0	46	1	1	0	4	0	20				0.25	0.45	0.35	0.2
176	0	1	0			1	9.551	1	0	41	1	3	3	5	4	18				0.5	0.5	0.5	0
177	1	0		0	0				0	32	6	2	3	7	4	7	0	1	0	0.8	0.8	0.8	0
178	1	0		0	0				1	30	1	1	1	8	4	4	0	1	0	0.5	0.5	0.5	0
179	1	0		0	1				1	23	2	2	0	4	4	6	0	0	0.5	0.75	0.35	0.55	-0.4
180	1	0		0	0				0	30	0	3	0	4	2	7	0	1	0	0.8	0.8	0.8	0
181	0	1	1			1	15.354	1	1	37	3	1	1	4	4	11				0.9	0.5	0.7	-0.4
182	1	0		1	1				0	32	0	2	1	6	1	16	1	0	1	0.55	0.3	0.425	-0.25
183	1	0		1	0				1	49	0	2	2	4	4	11	0	0	0.5	0.65	0.55	0.6	-0.1
184	0	1	0			1	1.957	1	1	44	4	1	3	6	2	8				0.55	0.65	0.6	0.1
185	1	0		1	1				1	38	1	2	1	5	3	2	1	0	1	0.65	0.35	0.5	-0.3
186	1	0		0	0				0	29	0	2	3	5	2	14	0	1	0	0.55	0.55	0.55	0
187	0	1	1			0	7.61	0	0	43	0	2	1	6	1	11				0.6	0.7	0.65	0.1
188	0	1	0			1	6.05	1	1	34	3	3	2	8	4	3				0.4	0.75	0.575	0.35
189	1	0		0	0				0	50	1	2	2	10	4	20	0	1	0	0.55	0.5	0.525	-0.05
190	0	1	1			0	3.383	0	0	22	1	3	1	10	4	18				0.6	0.15	0.375	-0.45
191	0	1	1			1	3.754	0	0	58	2	0	3	10	2	2				0.85	0.85	0.85	0
192	0	1	1			0	5.176	0	0	26	1	2	3	5	5	20				0.6	0.5	0.55	-0.1
193	0	1	1			1	9.945	0	0	34	4	1	3	9	5	5				0.2	0.2	0.2	0
194	1	0		0	0				0	62	5	3	3	3	3	12	0	1	0	0.5	0.35	0.425	-0.15
195	1	0		0	1				0	37	4	0	2	4	3	10	0	0	0.5	0.4	0.6	0.5	0.2
196	0	1	1			0	12.023	1	0	32	5	1	1	7	5	1				0.25	0.1	0.175	-0.15
197	1	0		0	0				1	44	4	2	2	5	5	15	0	1	0	0	0	0	0
198	1	0		0	0				1	40	4	3	3	10	5	20	0	1	0	0.8	0.8	0.8	0
199	1	0		1	0				1	24	4	1	2	8	6	9	0	0	0.5	0.35	0.55	0.45	0.2
200	1	0		1	1				1	66	1	2	2	3	2	12	1	0	1	0.75	0.8	0.775	0.05
201	0	1	0			1	1.854	1	1	26	3	3	3	3	0	15				0.55	0.55	0.55	0
202	0	1	1			1	3.617	0	1	42	5	1	2	5	3	4				0.65	0.5	0.575	-0.15
203	1	0		0	0				0	42	3	1	3	7	3	11	0	1	0	0.2	0.85	0.525	0.65
204	1	0		0	0				1	25	1	2	1	5	2	20	0	1	0	0.3	0.45	0.375	0.15
205	0	1	0			0	4.255	1	0	51	0	1	2	4	2	11				0.5	0.25	0.375	-0.25
206	0	1	0			1	6.362	1	1	31	0	3	1	6	1	19				0.55	0.7	0.625	0.15
207	0	1	1			1	44.47	1	1	49	2	3	3	9	4	2				0.5	0.5	0.5	0
208	1	0		1	1				1	31	1	3	1	4	1	6	1	0	1	0.15	0.2	0.175	0.05
209	0	1	0			0	10.909	0	0	38	1	1	2	10	1	20				0.8	0.8	0.8	0
210	1	0		1	0				0	33	0	3	3	4	4	20	0	0	0.5	0.65	0.75	0.7	0.1
211	0	1	0			1	23.688	0	1	50	2	3	1	5	3	2				0.1	0.1	0.1	0
212	0	1	1			0	2.445	0	1	21	4	3	1	7	3	15				0.8	0.55	0.675	-0.25
213	1	0		1	1				0	52	2	3	3	5	2	4	1	0	1	0.7	0.5	0.6	-0.2
214	0	1	0			1	9.957	1	1	29	4	2	3	3	2	16				0.95	0.3	0.625	-0.65
215	1	0		0	0				0	53	6	3	3	4	4	20	0	1	0	0.4	0.5	0.45	0.1
216	0	1	1			0	4.377	0	1	27	1	2	1	5	5	15				0.15	0.9	0.525	0.75
217	0	1	1			0	6.253	0	0	23	1	3	1	0	0	20				0	0	0	0
218	1	0		1	0				0	24	1	2	1	2	2	16	0	0	0.5	0.75	0.45	0.6	-0.3
219	1	0		1	1				0	54	0	3	3	10	2	14	1	0	1	0.45	0.5	0.475	0.05
220	0	1	0			1	3.964	1	0	47	1	3	1	4	4	14				0.5	0.5	0.5	0
221	0	1	0			1	4.469	1	0	60	0	3	3	10	4	15				0.65	0.5	0.575	-0.15
222	0	1	0			1	4.471	1	1	36	5	3	3	7	2	11				0.4	0.5	0.45	0.1
223	1	0		0	0				1	33	2	3	3	7	4	16	0	1	0	0.5	0.4	0.45	-0.1
224	0	1	0			1	5.808	1	0	43	2	3	3	6	1	11				0.85	0.1	0.475	-0.75
225	1	0		1	1				0	35	0	3	3	6	4	10	1	0	1	0.5	0.5	0.5	0
226	1	0		1	1				0	57	2	1	2	3	4	6	1	0	1	0.8	0.15	0.475	-0.65
227	0	1	0			0	6.288	1	0	38	5	1	3	3	4	9				0.7	0.3	0.5	-0.4
228	1	0		0	1				1	33	1	3	3	9	3	20	0	0	0.5	0.45	0.45	0.45	0
229	1	0		0	0				0	34	5	2	1	6	2	2	0	1	0	0.3	0.6	0.45	0.3
230	1	0		0	1				0	58	3	3	3	3	5	13	0	0	0.5	0.65	0.6	0.625	-0.05
231	1	0		0	0				0	26	1	0	3	1	0	20	0	1	0	0.75	0.75	0.75	0
232	1	0		1	1				1	35	5	0	2	6	4	17	1	0	1	0.95	0.9	0.925	-0.05
233	1	0		0	1				1	36	4	1	2	5	4	12	0	0	0.5	0.8	0.25	0.525	-0.55
234	0	1	0			1	4.462	1	1	67	6	3	3	8	5	2				0.75	0.5	0.625	-0.25
235	1	0		1	1				0	27	6	1	2	4	4	2	1	0	1	0.75	0.35	0.55	-0.4
236	1	0		1	0				0	28	0	1	2	5	2	9	0	0	0.5	0.4	0.75	0.575	0.35
237	1	0		0	1				1	35	2	2	2	6	3	11	0	0	0.5	0.85	0.95	0.9	0.1
238	0	1	1			1	6.948	0	0	35	0	0	2	3	1	9				0.8	0.9	0.85	0.1
239	1	0		0	0				0	34	4	1	2	8	5	3	0	1	0	0.25	0.75	0.5	0.5
240	0	1	1			0	14.154	1	1	30	3	2	0	6	2	20				0.5	0.6	0.55	0.1
241	0	1	1			0	13.161	1	1	35	6	1	1	6	5	10				0.7	0.6	0.65	-0.1
242	1	0		1	0				0	44	2	2	1	5	0	15	0	0	0.5	0.6	0.45	0.525	-0.15
243	0	1	0			1	5.236	1	0	48	7	3	3	7	4	12				0.25	0.3	0.275	0.05
244	1	0		0	0				1	63	0	3	3	9	2	10	0	1	0	0.5	0.5	0.5	0
245	1	0		0	0				1	24	1	1	2	5	5	12	0	1	0	0.75	0.15	0.45	-0.6
246	0	1	0			0	5.895	1	1	28	0	1	2	6	2	11				0.8	0.6	0.7	-0.2
247	1	0		0	0				1	44	1	1	2	6	3	9	0	1	0	0.55	0.15	0.35	-0.4
248	1	0		1	1				0	30	4	3	3	7	1	20	1	0	1	0.8	0.8	0.8	0
249	0	1	0			1	4.813	1	0	62	6	3	3	6	4	8				0.6	0.6	0.6	0
250	1	0		0	0				0	54	1	3	3	10	3	11	0	1	0	0.5	0.75	0.625	0.25
251	1	0		0	0				0	41	1	3	3	4	4	17	0	1	0	0.1	0.4	0.25	0.3
252	1	0		0	1				0	24	0	1	2	4	4	9	0	0	0.5	0.3	0.25	0.275	-0.05
253	0	1	0			1	6.376	1	1	61	6	2	3	8	2	2				0.9	0.5	0.7	-0.4
254	0	1	1			1	11.846	1	0	43	1	3	3	4	4	15				0.9	0.5	0.7	-0.4
255	1	0		0	0				0	36	3	3	3	10	3	18	0	1	0	0.25	0.45	0.35	0.2
256	0	1	1			1	11.358	1	0	32	2	1	3	7	4	4				0.6	0.6	0.6	0
257	0	1	0			1	4.098	1	0	36	6	1	3	7	4	7				0.3	0.6	0.45	0.3
258	1	0		0	0				1	26	3	2	2	10	3	15	0	1	0	0	0.55	0.275	0.55
259	1	0		0	0				1	33	3	0	1	6	3	15	0	1	0	0.5	0.25	0.375	-0.25
260	0	1	0			0	6.696	1	1	36	4	1	3	7	6	18				0.5	0.5	0.5	0
261	1	0		1	1				1	36	5	1	1	7	4	8	1	0	1	0.8	0.2	0.5	-0.6
262	0	1	1			0	4.919	0	1	36	0	1	3	3	3	16				0.65	0.45	0.55	-0.2
263	1	0		0	1				1	33	0	3	2	3	2	5	0	0	0.5	0.6	0.4	0.5	-0.2
264	0	1	1			0	13.077	1	0	32	2	3	1	5	4	2				0.95	0.95	0.95	0
265	0	1	1			0	16.802	1	1	42	4	1	1	7	5	9				0.25	0.1	0.175	-0.15
266	0	1	0			1	9.614	1	0	41	1	3	3	5	3	4				0.75	0.6	0.675	-0.15
267	1	0		0	0				1	27	0	1	2	5	0	5	0	1	0	0.9	0.95	0.925	0.05
268	0	1	0			1	6.662	1	0	36	0	1	2	5	1	9				0.85	0.95	0.9	0.1
269	0	1	1			0	6.565	0	0	33	1	3	1	4	4	18				0.1	0.65	0.375	0.55
270	1	0		0	1				0	33	2	3	3	4	2	2	0	0	0.5	0.3	0.7	0.5	0.4
271	0	1	0			0	8.521	1	0	56	1	3	2	6	4	6				0.2	1	0.6	0.8
272	1	0		1	0				0	38	1	3	3	10	5	13	0	0	0.5	0.55	0.65	0.6	0.1
273	0	1	0			0	5.848	1	0	52	4	1	1	9	6	8				0	1	0.5	1
274	1	0		0	0				0	37	1	3	0	7	4	6	0	1	0	0.45	0.5	0.475	0.05
275	1	0		1	1				0	40	4	1	3	4	4	13	1	0	1	0.85	0.85	0.85	0
276	0	1	1			1	9.032	0	1	37	2	2	3	5	4	17				0.2	0.9	0.55	0.7
277	0	1	0			1	7.649	1	0	26	1	3	3	5	0	20				0.3	0.6	0.45	0.3
278	1	0		1	0				1	37	1	1	3	8	4	15	0	0	0.5	1	0.5	0.75	-0.5
279	0	1	0			1	6.437	1	0	57	0	3	3	0	4	6				0.7	0.7	0.7	0
280	1	0		0	0				0	68	4	3	3	0	3	20	0	1	0	0.25	0.5	0.375	0.25
281	0	1	0			1	4.562	1	0	59	4	3	1	5	3	15				0.75	0.35	0.55	-0.4
282	1	0		1	1				1	66	2	2	3	4	3	10	1	0	1	0.5	0.5	0.5	0
283	1	0		0	1				1	44	1	3	1	6	1	20	0	0	0.5	0.55	0.45	0.5	-0.1
284	1	0		0	0				1	36	3	3	3	6	4	14	0	1	0	0.5	0.35	0.425	-0.15
285	0	1	0			0	5.416	1	1	36	4	2	1	4	5	16				0.15	0.85	0.5	0.7
286	0	1	0			1	12.152	0	0	44	4	3	2	10	5	20				0.5	0.5	0.5	0
287	1	0		1	1				1	20	4	1	3	7	4	10	1	0	1	0.3	0.55	0.425	0.25
288	1	0		1	0				1	70	4	1	3	5	2	8	0	0	0.5	0.75	0.5	0.625	-0.25
289	0	1	1			0	6.014	0	1	39	0	3	0	7	4	20				0.2	0.05	0.125	-0.15
290	0	1	0			1	4.645	1	0	29	1	2	2	6	2	11				0.95	0.8	0.875	-0.15
291	1	0		1	1				0	64	2	0	3	6	1	20	1	0	1	0.5	0.5	0.5	0
292	1	0		0	0				1	30	7	1	1	7	4	8	0	1	0	0.15	0.2	0.175	0.05
293	1	0		1	1				1	30	2	3	3	8	5	20	1	0	1	0.55	0.25	0.4	-0.3
294	1	0		1	1				1	56	1	3	1	5	2	11	1	0	1	0.55	0.4	0.475	-0.15
295	1	0		1	1				0	31	4	2	3	7	4	16	1	0	1	0.75	0.55	0.65	-0.2
296	0	1	0			0	4.907	1	0	37	1	3	0	6	4	7				0.35	0.7	0.525	0.35
297	1	0		0	0				0	45	6	3	3	7	5	5	0	1	0	0.1	1	0.55	0.9
298	0	1	0			0	6.207	1	0	35	2	2	1	5	5	18				0.7	0.75	0.725	0.05
299	1	0		0	1				0	40	3	3	3	6	3	10	0	0	0.5	0.7	0.3	0.5	-0.4
300	0	1	0			0	5.947	1	1	24	3	3	3	5	5	20				0.5	0.5	0.5	0
301	0	1	1			1	12.716	1	0	49	4	1	3	8	5	2				0.75	0.5	0.625	-0.25
302	1	0		1	1				0	53	3	3	2	0	3	1	1	0	1	0.5	0.5	0.5	0
303	1	0		1	1				0	34	2	1	3	8	4	2	1	0	1	0.95	0.95	0.95	0
304	1	0		0	0				1	43	4	3	3	7	1	11	0	1	0	0.5	0.45	0.475	-0.05
305	1	0		0	1				1	37	6	0	2	7	4	13	0	0	0.5	0.5	0.2	0.35	-0.3
306	1	0		1	0				0	25	2	1	3	4	5	20	0	0	0.5	0.75	0.55	0.65	-0.2
307	0	1	1			0	5.189	0	0	26	6	3	1	6	4	20				0.6	0.6	0.6	0
308	0	1	1			0	13.544	1	0	46	3	2	1	10	0	2				1	1	1	0
309	1	0		1	1				1	44	7	1	3	7	5	10	1	0	1	0.3	0.6	0.45	0.3
310	0	1	1			0	15.409	1	0	53	1	3	0	4	3	10				0.8	0.75	0.775	-0.05
311	0	1	1			1	11.373	1	1	32	2	3	3	4	0	0				0.5	0.65	0.575	0.15
312	1	0		1	0				0	45	0	3	3	4	0	14	0	0	0.5	0.45	0.6	0.525	0.15
313	0	1	1			1	6.337	0	0	58	0	3	3	10	4	12				0.15	0.15	0.15	0
314	1	0		1	1				0	40	7	1	3	7	4	2	1	0	1	0.35	0.6	0.475	0.25
315	0	1	0			1	3.789	1	0	37	2	3	3	5	3	10				0.45	0.85	0.65	0.4
316	0	1	0			1	7.491	1	0	61	1	1	3	4	5	3				0.5	0.5	0.5	0
317	1	0		1	1				1	65	0	3	2	8	2	20	1	0	1	0.9	0.95	0.925	0.05
318	0	1	0			0	10.235	0	1	31	2	2	2	4	2	10				0.85	0.75	0.8	-0.1
319	1	0		0	1				0	31	1	3	0	5	2	20	0	0	0.5	0.95	0.8	0.875	-0.15
320	0	1	1			1	50.133	1	1	33	1	2	1	7	0	18				0.7	0.55	0.625	-0.15
321	1	0		1	1				1	27	7	1	3	8	5	19	1	0	1	0.55	0.6	0.575	0.05
322	0	1	1			1	9.14	0	0	30	0	1	2	5	1	12				0.35	0.45	0.4	0.1
323	1	0		1	1				1	31	3	3	2	4	5	10	1	0	1	0.15	0.2	0.175	0.05
324	1	0		1	0				0	56	0	3	3	0	2	20	0	0	0.5	0.2	0.8	0.5	0.6
325	0	1	0			1	22.316	0	1	61	0	3	3	10	5	16				0.5	0.5	0.5	0
326	1	0		1	1				0	27	5	0	1	4	4	12	1	0	1	0.9	0.35	0.625	-0.55
327	0	1	1			1	8.978	0	1	48	5	2	2	6	3	13				0.8	0.75	0.775	-0.05
328	1	0		1	0				1	31	4	3	1	6	2	12	0	0	0.5	0.85	0.8	0.825	-0.05
329	0	1	0			1	3.748	1	1	40	4	1	3	6	5	13				0.5	0.75	0.625	0.25
330	0	1	0			0	2.355	1	1	22	2	1	2	8	5	20				0.2	0.8	0.5	0.6
331	1	0		0	0				1	25	5	2	1	4	3	20	0	1	0	0.75	0.4	0.575	-0.35
332	0	1	1			0	0.81	0	1	27	1	1	1	3	0	8				0.75	0.8	0.775	0.05
333	1	0		1	0				0	34	6	1	1	5	4	8	0	0	0.5	0.9	0.05	0.475	-0.85
334	1	0		1	1				0	61	0	1	0	5	5	8	1	0	1	0.15	0.15	0.15	0
335	0	1	1			1	5.141	0	0	25	0	3	0	6	3	20				0.5	0.6	0.55	0.1
336	0	1	1			0	14.162	1	1	51	3	3	3	0	2	16				0.15	0.95	0.55	0.8
337	0	1	0			1	3.014	1	0	34	6	1	3	3	4	20				0.85	0.85	0.85	0
338	0	1	1			0	15.762	1	1	42	7	1	3	6	5	10				0.2	0.25	0.225	0.05
339	0	1	1			1	0.71	0	0	25	0	2	0	4	2	8				0.55	0.3	0.425	-0.25
340	0	1	0			1	5.293	1	1	46	6	1	3	6	4	6				0.75	0.9	0.825	0.15
341	1	0		1	1				0	21	7	3	3	3	3	16	1	0	1	0.55	0.3	0.425	-0.25
342	0	1	0			0	6.017	1	1	30	2	0	2	4	4	9				0.6	0.5	0.55	-0.1
343	1	0		1	1				1	25	3	3	3	4	3	2	1	0	1	0.5	0.5	0.5	0
344	0	1	1			0	25.123	1	0	38	0	1	1	0	6	13				0.5	0.5	0.5	0
345	0	1	1			0	2.208	0	1	32	5	1	1	6	2	9				0.6	0.2	0.4	-0.4
346	1	0		1	0				0	25	1	2	0	3	0	20	0	0	0.5	1	1	1	0
347	0	1	0			0	5.424	1	0	52	2	3	3	4	4	13				0.2	0.15	0.175	-0.05
348	0	1	0			0	12.872	0	0	25	3	3	0	2	4	20				0.35	1	0.675	0.65
349	0	1	1			1	12.137	1	1	30	2	2	2	2	3	9				0.85	0.5	0.675	-0.35
350	1	0		0	0				1	34	1	2	2	7	0	8	0	1	0	0.3	0.45	0.375	0.15
351	0	1	1			0	11.355	1	0	20	2	3	2	5	5	10				0.5	0.5	0.5	0
352	0	1	0			0	48.73	0	0	55	0	2	1	5	2	20				0.9	0.7	0.8	-0.2
353	0	1	1			1	11.387	1	1	68	3	3	3	7	4	8				0.3	0.7	0.5	0.4
354	1	0		0	1				0	27	4	2	2	5	4	20	0	0	0.5	0.65	0.65	0.65	0
355	0	1	0			1	3.793	1	0	51	6	1	3	5	5	2				0.6	0.7	0.65	0.1
356	1	0		0	0				0	35	0	2	3	4	3	15	0	1	0	0.45	0.65	0.55	0.2
357	0	1	0			1	6.849	1	0	34	1	3	2	3	3	14				0.55	0.8	0.675	0.25
358	0	1	0			1	3.523	1	0	38	3	3	3	3	0	15				0.25	0.5	0.375	0.25
359	1	0		1	0				0	51	1	3	3	5	1	12	0	0	0.5	0.3	0.6	0.45	0.3
360	0	1	0			1	3.144	1	0	27	2	1	3	7	5	2				0.35	0.4	0.375	0.05
361	0	1	1			0	2.047	0	0	52	1	1	2	5	3	10				0.6	0.55	0.575	-0.05
362	0	1	1			1	16.618	1	1	65	1	1	3	4	4	2				0.95	0.95	0.95	0
363	0	1	0			1	2.822	1	0	32	6	1	2	4	3	2				0.1	0.3	0.2	0.2
364	1	0		1	1				0	38	5	3	3	5	1	20	1	0	1	0.45	0.45	0.45	0
365	0	1	1			1	5.379	0	0	36	1	3	3	2	4	20				0.9	0.9	0.9	0
366	0	1	1			0	13.021	1	0	55	3	3	1	6	2	7				0	1	0.5	1
367	0	1	0			0	6.327	1	1	28	7	1	1	4	1	9				0.25	0.25	0.25	0
368	1	0		1	1				1	40	2	2	1	3	3	13	1	0	1	0.4	0.55	0.475	0.15
369	0	1	1			1	11.708	1	0	28	6	1	3	4	5	11				0.6	0.9	0.75	0.3
370	0	1	1			0	5.768	0	1	39	4	3	1	6	4	13				0.1	0.85	0.475	0.75
371	1	0		0	0				0	43	0	2	2	5	0	19	0	1	0	0.85	0.95	0.9	0.1
372	1	0		0	1				0	29	4	3	3	3	3	2	0	0	0.5	0.5	0.35	0.425	-0.15
373	1	0		1	1				1	42	3	1	3	2	4	14	1	0	1	0.8	0.8	0.8	0
374	0	1	0			0	5.494	1	1	31	1	3	1	6	1	2				0.5	0.5	0.5	0
375	1	0		1	0				0	55	0	3	0	6	3	15	0	0	0.5	0.75	0.8	0.775	0.05
376	1	0		0	0				0	67	0	0	3	6	4	10	0	1	0	0.45	0.55	0.5	0.1
377	1	0		1	0				0	38	1	1	3	8	5	4	0	0	0.5	0.95	0.8	0.875	-0.15
378	0	1	1			1	36.084	1	1	58	7	1	1	8	4	12				0.2	0.35	0.275	0.15
379	1	0		0	0				0	26	2	3	0	8	2	17	0	1	0	0.35	0.35	0.35	0
380	0	1	1			1	17.746	1	1	40	4	1	3	6	3	12				0.4	0.4	0.4	0
381	0	1	0			1	6.145	1	1	31	1	3	2	9	4	6				0.5	0.5	0.5	0
382	1	0		1	1				0	36	3	1	3	7	2	20	1	0	1	0.65	0.75	0.7	0.1
383	0	1	1			0	14.798	1	1	27	2	1	1	5	4	8				0.3	0.7	0.5	0.4
384	1	0		1	1				0	44	4	3	1	3	5	20	1	0	1	1	0.85	0.925	-0.15
385	1	0		1	0				0	30	1	1	1	3	2	5	0	0	0.5	0.4	0.55	0.475	0.15
386	1	0		1	1				1	37	2	3	3	8	5	19	1	0	1	0.15	0.6	0.375	0.45
387	0	1	1			0	12.021	1	1	23	2	1	1	0	1	2				0.35	0.25	0.3	-0.1
388	1	0		1	1				1	53	4	1	1	4	5	15	1	0	1	0.3	0.4	0.35	0.1
389	1	0		0	0				1	27	7	1	1	7	3	8	0	1	0	0.4	0.6	0.5	0.2
390	0	1	0			1	6.225	1	0	46	2	1	2	5	5	8				0.65	0.75	0.7	0.1
391	1	0		1	1				0	41	4	0	3	4	0	0	1	0	1	0.5	0.6	0.55	0.1
392	1	0		1	0				1	38	6	3	3	8	3	6	0	0	0.5	0.3	0.3	0.3	0
393	0	1	1			0	11.855	1	0	29	1	3	3	6	3	20				0.5	0.65	0.575	0.15
394	0	1	1			0	2.692	0	1	51	1	3	1	6	2	10				0.45	0.35	0.4	-0.1
395	1	0		0	0				0	49	2	2	3	6	4	19	0	1	0	0.05	0.05	0.05	0
396	0	1	1			1	12.408	1	1	26	6	0	3	7	5	10				0.55	0.8	0.675	0.25
397	0	1	0			1	5.593	1	0	47	5	1	3	6	5	9				0.3	0.65	0.475	0.35
398	1	0		1	1				0	31	6	1	3	4	4	2	1	0	1	0.85	0.85	0.85	0
399	1	0		1	1				0	48	0	3	3	5	1	10	1	0	1	0.4	0.6	0.5	0.2
400	0	1	0			0	3.034	1	0	28	6	1	1	4	2	4				0.25	0.6	0.425	0.35
401	1	0		0	1				0	42	0	0	2	5	4	8	0	0	0.5	0.65	0.85	0.75	0.2
402	0	1	0			1	9.146	1	1	63	7	0	2	6	4	8				0.85	0.7	0.775	-0.15
403	0	1	1			1	12.226	1	0	38	1	2	3	6	3	12				0.25	0.35	0.3	0.1
404	0	1	1			1	11.955	1	0	37	1	3	2	10	4	19				0.6	0.45	0.525	-0.15
405	0	1	1			1	11.589	1	0	60	1	3	2	10	5	9				0.75	0.6	0.675	-0.15
406	1	0		0	0				1	23	1	1	3	5	5	15	0	1	0	0.2	0.6	0.4	0.4
407	0	1	1			1	4.947	0	0	38	6	1	3	0	3	8				0.75	0.25	0.5	-0.5
408	0	1	1			0	14.28	1	1	29	5	1	2	3	4	2				0.9	0.7	0.8	-0.2
409	0	1	0			0	6.619	1	1	70	7	3	2	6	4	14				0.5	0.5	0.5	0
410	1	0		0	1				1	27	4	0	3	6	4	13	0	0	0.5	0.65	0.35	0.5	-0.3
411	0	1	1			1	7.792	0	0	32	2	3	1	7	4	16				0.7	0.6	0.65	-0.1
412	1	0		1	0				0	29	1	3	1	5	4	16	0	0	0.5	0.5	0.5	0.5	0
413	0	1	0			0	4.586	1	0	38	4	1	1	6	4	15				0.5	0.7	0.6	0.2
414	1	0		0	0				1	63	3	1	3	7	4	5	0	1	0	0.2	0.2	0.2	0
415	1	0		1	0				0	30	0	3	3	8	4	19	0	0	0.5	0.55	0.7	0.625	0.15
416	0	1	0			0	4.387	1	1	26	1	2	0	3	6	20				0.55	0.45	0.5	-0.1
417	1	0		1	0				1	41	0	2	1	6	0	12	0	0	0.5	0.85	0.75	0.8	-0.1
418	1	0		0	0				0	26	0	3	2	9	6	20	0	1	0	1	0	0.5	-1
419	0	1	0			1	3.143	1	0	33	6	1	3	9	6	20				0.2	0.75	0.475	0.55
420	1	0		0	1				0	28	6	1	1	5	4	2	0	0	0.5	0.2	0.65	0.425	0.45
421	0	1	0			1	15.996	0	0	34	5	1	3	4	4	3				0.8	0.5	0.65	-0.3
422	0	1	0			0	1.158	1	0	27	1	2	3	3	2	8				0.8	0.65	0.725	-0.15
423	0	1	1			1	9.756	0	0	40	0	3	3	10	5	20				0.5	0.5	0.5	0
424	0	1	0			0	5.579	1	1	28	5	3	1	3	3	18				0.25	0.35	0.3	0.1
425	0	1	1			0	7.365	0	1	35	3	3	3	3	5	20				0.85	0.8	0.825	-0.05
426	0	1	0			1	7.513	1	0	35	7	1	1	5	3	2				0.25	0.75	0.5	0.5
427	0	1	0			0	5.779	1	1	39	5	1	1	7	2	3				0.5	0.25	0.375	-0.25
428	1	0		1	1				0	32	7	1	1	7	4	8	1	0	1	0.45	0.7	0.575	0.25
429	1	0		0	0				1	29	0	3	3	6	2	20	0	1	0	0.85	0.6	0.725	-0.25
430	1	0		0	0				0	46	4	3	1	10	3	8	0	1	0	0.65	0.2	0.425	-0.45
431	0	1	0			1	4.552	1	1	67	0	3	3	2	2	20				0.65	0.4	0.525	-0.25
432	0	1	0			0	7.997	1	0	24	0	0	3	6	0	2				0.9	0.9	0.9	0
433	1	0		1	0				1	29	1	1	2	8	4	10	0	0	0.5	0.25	0.55	0.4	0.3
434	1	0		1	1				0	50	2	3	2	5	3	15	1	0	1	0.8	0.3	0.55	-0.5
435	0	1	0			1	6.384	1	1	36	3	3	0	9	5	2				0.2	0.2	0.2	0
436	1	0		1	0				0	43	5	3	3	5	3	19	0	0	0.5	0.6	0.4	0.5	-0.2
437	0	1	0			0	6.539	1	0	34	3	2	1	5	5	10				0.6	0.55	0.575	-0.05
438	0	1	0			0	6.408	1	1	29	1	1	1	5	4	10				0.5	0.5	0.5	0
439	0	1	1			1	12.916	1	0	30	3	2	2	4	2	20				0.6	0.55	0.575	-0.05
440	1	0		0	1				0	32	4	3	3	8	5	19	0	0	0.5	0.7	0.35	0.525	-0.35
441	0	1	0			0	17.426	0	1	28	1	2	3	9	6	0				1	0.5	0.75	-0.5
442	0	1	0			0	11.356	0	1	27	1	3	1	5	3	13				0.65	0.3	0.475	-0.35
443	1	0		1	1				1	30	2	1	3	7	4	20	1	0	1	0.8	0.85	0.825	0.05
444	0	1	0			0	2.187	1	1	27	0	1	3	4	3	18				0.65	0.65	0.65	0
445	0	1	0			1	5.535	1	1	30	6	0	3	4	4	10				0.4	0.8	0.6	0.4
446	1	0		1	1				0	32	2	3	3	5	4	20	1	0	1	0.7	0.8	0.75	0.1
447	1	0		0	0				1	43	6	1	1	6	2	15	0	1	0	0.15	0.35	0.25	0.2
448	0	1	1			0	2.481	0	1	37	0	3	1	4	4	20				0.5	0.5	0.5	0
449	0	1	0			0	1.444	1	1	35	0	1	2	5	0	9				0.25	0.2	0.225	-0.05
450	0	1	1			1	14.316	1	0	63	2	3	3	10	6	6				0.25	0.45	0.35	0.2
451	1	0		0	0				0	52	3	1	3	6	4	20	0	1	0	0.9	0.55	0.725	-0.35
452	1	0		1	0				1	33	6	3	1	4	3	19	0	0	0.5	0.55	0.85	0.7	0.3
453	1	0		1	1				1	49	5	3	2	6	5	18	1	0	1	0.4	0.9	0.65	0.5
454	0	1	0			1	6.196	1	0	23	2	1	1	4	3	2				0.5	0.5	0.5	0
455	0	1	0			0	8.383	1	1	31	1	3	3	10	3	10				0.5	0.5	0.5	0
456	1	0		0	0				1	28	0	3	1	10	4	18	0	1	0	1	1	1	0
457	1	0		0	1				0	35	3	2	3	8	2	6	0	0	0.5	0.5	0.7	0.6	0.2
458	0	1	1			0	11.501	1	0	49	5	3	1	6	4	9				0.05	0.1	0.075	0.05
459	0	1	0			1	3.955	1	1	31	7	0	3	7	5	15				0.6	0.75	0.675	0.15
460	1	0		0	0				1	38	4	2	1	4	1	7	0	1	0	0.6	0.4	0.5	-0.2
461	1	0		0	0				0	38	2	3	1	8	4	7	0	1	0	0.65	0.45	0.55	-0.2
462	0	1	1			0	14.379	1	1	33	6	1	1	8	5	2				0.25	0.75	0.5	0.5
463	0	1	0			1	6.56	1	1	33	0	3	2	3	2	14				0.9	0.7	0.8	-0.2
464	1	0		1	1				0	35	5	3	2	7	4	20	1	0	1	0.9	0.9	0.9	0
465	0	1	1			1	29.938	1	0	38	0	1	1	5	1	9				0.8	0.9	0.85	0.1
466	0	1	1			0	5.655	0	1	26	0	2	2	6	2	12				0.5	0.8	0.65	0.3
467	0	1	1			1	13.89	1	0	39	5	3	3	6	4	11				0.65	0.35	0.5	-0.3
468	0	1	0			1	6.332	1	1	40	5	0	3	6	3	9				0.75	0.25	0.5	-0.5
469	0	1	1			1	4.555	0	0	36	4	1	3	5	3	20				0	0	0	0
470	1	0		0	1				1	39	3	2	3	6	5	20	0	0	0.5	0.2	0.2	0.2	0
471	0	1	0			0	6.552	1	0	32	5	1	1	9	5	8				0.25	0.3	0.275	0.05
472	0	1	1			1	11.166	1	0	51	1	3	3	5	4	13				0.6	0.7	0.65	0.1
473	0	1	0			1	5.403	1	1	43	1	3	1	8	2	4				0.05	0.05	0.05	0
474	0	1	0			0	1.092	1	0	30	0	2	2	6	0	11				0.9	0.7	0.8	-0.2
475	0	1	1			0	9.399	0	0	67	1	3	3	0	0	2				0.55	0.45	0.5	-0.1
476	1	0		1	0				0	64	0	1	2	5	2	12	0	0	0.5	0.75	0.55	0.65	-0.2
477	1	0		0	0				1	50	6	2	3	7	3	2	0	1	0	0.9	0.9	0.9	0
478	1	0		1	1				0	46	5	1	3	6	3	15	1	0	1	0.5	0.5	0.5	0
479	1	0		1	1				0	54	1	2	2	6	3	15	1	0	1	0.5	0.5	0.5	0
480	1	0		1	1				0	49	1	3	3	4	2	13	1	0	1	0.8	0.6	0.7	-0.2
481	1	0		0	0				0	29	2	3	1	10	4	10	0	1	0	0.9	0.9	0.9	0
482	0	1	0			1	3.447	1	1	39	4	1	3	10	3	20				0.5	0.5	0.5	0
483	0	1	1			1	12.244	1	1	33	2	1	3	9	1	8				0.9	0.95	0.925	0.05
484	1	0		1	1				0	53	2	1	3	9	5	10	1	0	1	0.65	0.65	0.65	0
485	0	1	0			1	5.416	1	0	44	2	1	3	7	5	15				0.85	0.15	0.5	-0.7
486	1	0		1	1				0	44	2	3	3	9	5	14	1	0	1	0.35	0.65	0.5	0.3
487	0	1	1			1	11.54	1	0	31	0	3	1	5	2	13				0.35	0.6	0.475	0.25
488	1	0		0	0				0	34	3	2	1	5	3	8	0	1	0	1	0.05	0.525	-0.95
489	0	1	1			1	13.087	1	1	50	3	1	3	6	4	0				0.75	0.8	0.775	0.05
490	0	1	1			0	4.266	0	0	29	0	3	3	6	3	20				0.5	0.8	0.65	0.3
491	0	1	1			0	11.895	1	1	23	5	2	1	5	4	2				0.5	0.5	0.5	0
492	1	0		1	1				1	55	3	1	3	5	3	13	1	0	1	0.7	0.5	0.6	-0.2
493	0	1	0			1	2.718	1	1	33	7	1	3	7	4	7				0.5	0.5	0.5	0
494	0	1	1			1	3.01	0	0	46	0	3	3	4	4	10				0.55	0.45	0.5	-0.1
495	1	0		1	1				0	67	0	3	3	10	5	20	1	0	1	0.55	0.55	0.55	0
496	1	0		1	1				1	31	5	1	3	3	3	8	1	0	1	0.45	0.75	0.6	0.3
497	1	0		1	0				1	48	1	2	3	4	5	20	0	0	0.5	0.2	0.8	0.5	0.6
498	1	0		1	0				1	45	5	0	2	3	5	14	0	0	0.5	0.5	0.5	0.5	0
499	0	1	1			1	12.413	1	0	32	0	3	3	10	4	20				1	0.85	0.925	-0.15
500	0	1	0			0	6.478	1	0	39	1	3	1	4	3	17				0.6	0.3	0.45	-0.3
501	0	1	1			1	22.868	1	1	43	2	1	1	0	3	10				0.35	0.2	0.275	-0.15
502	0	1	0			0	2.495	1	1	26	2	1	3	10	5	20				0.2	0.8	0.5	0.6
503	0	1	1			0	12.366	1	0	33	4	2	1	7	2	20				0.15	0.95	0.55	0.8
504	0	1	0			0	4.439	1	0	29	6	3	2	8	3	10				0.7	0.5	0.6	-0.2
505	0	1	0			0	2.556	1	1	28	3	1	1	7	5	20				0.85	0.5	0.675	-0.35
506	1	0		1	1				0	42	0	2	2	6	3	10	1	0	1	0.5	0.5	0.5	0
507	0	1	1			1	11.469	1	1	32	1	3	0	5	2	20				0.8	0.85	0.825	0.05
508	1	0		1	0				1	55	0	3	3	8	4	15	0	0	0.5	0.7	0.25	0.475	-0.45
509	1	0		0	0				1	35	0	3	1	6	2	14	0	1	0	0.65	0.75	0.7	0.1
510	1	0		0	0				0	61	0	2	3	8	2	6	0	1	0	0.65	0.7	0.675	0.05
511	0	1	0			0	6.631	1	0	36	5	1	1	2	3	2				0.95	1	0.975	0.05
512	1	0		1	0				0	38	0	1	2	8	3	1	0	0	0.5	0.6	0.6	0.6	0
513	0	1	1			0	3.158	0	0	27	2	3	3	5	6	8				0.6	0.4	0.5	-0.2
514	0	1	1			1	12.467	1	1	24	5	0	3	8	3	9				0.45	0.8	0.625	0.35
515	0	1	1			0	7.39	0	1	23	0	3	0	4	5	14				0.45	0.6	0.525	0.15
516	0	1	0			0	3.152	1	1	28	5	1	1	4	4	10				0.5	0.5	0.5	0
517	0	1	1			0	11.253	1	0	56	4	0	3	9	4	2				0.6	0.8	0.7	0.2
518	1	0		0	0				0	32	3	3	3	3	4	13	0	1	0	0.75	0.75	0.75	0
519	1	0		1	1				0	68	2	3	3	10	0	20	1	0	1	0.35	0.4	0.375	0.05
520	1	0		1	1				0	32	1	1	3	5	4	8	1	0	1	0.2	0.35	0.275	0.15
521	0	1	0			1	2.966	1	1	34	5	1	3	9	5	4				0.5	0.25	0.375	-0.25
522	1	0		0	1				0	57	0	2	2	3	3	16	0	0	0.5	0.5	0.5	0.5	0
523	0	1	0			1	3.785	1	0	41	0	3	3	4	3	2				0.5	0.5	0.5	0
524	0	1	0			1	6.303	1	1	38	0	3	3	9	5	15				0.85	0.85	0.85	0
525	1	0		1	1				1	45	2	1	2	4	4	13	1	0	1	0.5	0.5	0.5	0
526	1	0		0	1				0	37	2	3	3	10	1	20	0	0	0.5	0.5	0.5	0.5	0
527	1	0		1	1				0	58	1	1	3	10	4	8	1	0	1	0.45	0.45	0.45	0
528	1	0		1	1				1	52	6	1	3	8	4	4	1	0	1	0.9	0.85	0.875	-0.05
529	1	0		1	0				0	22	5	3	3	6	4	5	0	0	0.5	0.85	0.5	0.675	-0.35
530	0	1	1			1	13.867	1	1	60	7	1	3	5	2	2				0.6	0.6	0.6	0
531	0	1	0			1	3.231	1	0	62	0	2	3	7	5	15				0.55	0.75	0.65	0.2
532	1	0		1	1				0	31	5	3	2	6	3	8	1	0	1	1	0.1	0.55	-0.9
533	1	0		0	0				1	34	4	1	3	5	5	2	0	1	0	0.6	0.25	0.425	-0.35
534	0	1	1			0	10.733	1	0	32	2	1	1	10	2	10				0.45	0.2	0.325	-0.25
535	1	0		0	0				0	40	2	0	3	7	4	7	0	1	0	0.2	0.3	0.25	0.1
536	0	1	1			0	13.245	1	0	26	3	1	1	2	3	17				0.05	0.95	0.5	0.9
537	1	0		0	0				0	33	5	3	3	5	6	12	0	1	0	0.4	0.6	0.5	0.2
538	1	0		0	1				1	31	1	1	2	6	3	10	0	0	0.5	0.8	0.65	0.725	-0.15
539	1	0		1	1				1	25	6	0	3	4	2	4	1	0	1	0.25	0.25	0.25	0
540	1	0		0	0				1	70	0	2	1	3	2	10	0	1	0	0	0.8	0.4	0.8
541	0	1	0			1	3.182	1	0	34	1	3	2	9	5	9				0.75	0.25	0.5	-0.5
542	0	1	0			1	5.007	1	1	36	3	1	3	3	3	20				0.75	0.7	0.725	-0.05
543	1	0		0	0				0	63	4	2	3	7	3	5	0	1	0	0.75	0.85	0.8	0.1
544	1	0		0	0				0	56	3	1	3	8	3	6	0	1	0	0.75	0.05	0.4	-0.7
545	1	0		1	0				0	58	7	1	3	7	5	2	0	0	0.5	0.75	0.5	0.625	-0.25
546	1	0		1	0				0	54	2	3	0	4	2	20	0	0	0.5	0.65	0.7	0.675	0.05
547	1	0		0	0				1	38	6	1	3	2	2	9	0	1	0	0.55	0.45	0.5	-0.1
548	1	0		0	0				1	28	6	1	1	4	2	2	0	1	0	0.65	0.35	0.5	-0.3
549	1	0		0	0				1	37	1	1	2	4	2	9	0	1	0	0.6	0.3	0.45	-0.3
550	1	0		1	1				0	40	6	1	1	5	4	20	1	0	1	0.25	0.25	0.25	0
551	1	0		0	1				0	45	4	1	2	5	1	7	0	0	0.5	0.7	0.85	0.775	0.15
552	0	1	1			0	12.281	1	1	34	1	2	1	5	1	1				0.3	0.3	0.3	0
553	0	1	0			0	4.492	1	1	40	4	1	2	4	0	20				0.5	0.5	0.5	0
554	0	1	1			1	11.637	1	0	31	1	1	3	6	4	2				0.5	0.5	0.5	0
555	1	0		1	0				1	23	4	1	3	2	0	16	0	0	0.5	0.5	0.5	0.5	0
556	0	1	1			0	15.112	1	1	36	1	3	1	0	5	9				0.5	1	0.75	0.5
557	0	1	1			0	16.491	1	1	32	2	3	1	7	3	20				0.75	0.75	0.75	0
558	0	1	1			1	19.316	1	0	35	3	3	3	4	4	15				0.35	0.9	0.625	0.55
559	0	1	1			1	11.108	1	0	30	2	3	3	10	2	4				0	1	0.5	1
560	0	1	1			1	3.915	0	1	21	5	1	3	9	2	13				0.6	0.4	0.5	-0.2
561	0	1	0			1	5.882	1	0	51	3	3	3	8	5	20				0.8	0.5	0.65	-0.3
562	0	1	1			1	13.845	1	0	51	0	2	3	8	3	10				0.65	0.95	0.8	0.3
563	0	1	1			1	15.796	1	0	29	6	1	3	7	5	15				0.6	0.7	0.65	0.1
564	0	1	1			1	16.097	1	1	27	1	3	2	5	5	5				0.45	0.6	0.525	0.15
565	1	0		0	0				1	33	3	2	1	6	1	17	0	1	0	0.6	0.75	0.675	0.15
566	0	1	1			0	12.762	1	1	26	5	1	1	4	3	19				0.5	0.5	0.5	0
567	0	1	1			0	1.968	0	0	25	2	1	2	3	2	4				0.5	0.2	0.35	-0.3
568	0	1	0			1	5.865	1	0	26	0	3	1	5	1	11				0.9	0.75	0.825	-0.15
569	1	0		1	1				0	50	3	3	0	4	3	12	1	0	1	0.55	0.7	0.625	0.15
570	0	1	0			0	5.369	1	1	65	2	3	2	8	1	10				0.6	0.4	0.5	-0.2
571	0	1	0			0	3.096	1	0	42	1	0	0	0	0	0				0.5	0.5	0.5	0
572	0	1	1			1	15.278	1	1	53	6	3	2	9	4	10				0.6	0.65	0.625	0.05
573	1	0		0	1				1	35	4	2	3	7	3	13	0	0	0.5	0.05	0.7	0.375	0.65
574	0	1	1			0	9.441	0	0	30	2	1	1	0	1	20				0.9	0.85	0.875	-0.05
575	1	0		0	1				1	36	5	3	3	5	3	5	0	0	0.5	0.65	0.35	0.5	-0.3
576	1	0		0	1				0	31	4	0	3	5	3	6	0	0	0.5	0.5	0.6	0.55	0.1
577	0	1	0			0	5.56	1	0	40	2	1	1	0	0	15				0.6	0.3	0.45	-0.3
578	1	0		1	0				1	23	6	1	1	5	2	4	0	0	0.5	0.5	0.15	0.325	-0.35
579	0	1	0			0	3.759	1	0	39	2	3	3	5	4	18				0.8	0.2	0.5	-0.6
580	1	0		1	0				1	31	1	1	1	4	1	17	0	0	0.5	0.65	0.15	0.4	-0.5
581	0	1	0			1	10.001	0	0	28	0	2	2	5	5	10				0.35	0.55	0.45	0.2
582	0	1	0			1	5.724	1	1	62	5	3	3	5	1	15				0.85	0.5	0.675	-0.35
583	0	1	1			0	8.055	0	1	48	0	3	0	0	0	2				0.8	0.7	0.75	-0.1
584	1	0		1	1				1	43	1	3	2	5	2	14	1	0	1	0.5	0.5	0.5	0
585	0	1	0			0	7.718	1	1	52	0	2	1	0	3	1				0.5	0.7	0.6	0.2
586	0	1	0			0	2.734	1	1	29	4	3	2	6	5	8				0.55	0.5	0.525	-0.05
587	0	1	1			1	2.307	0	1	37	4	3	3	7	4	10				0.85	0.85	0.85	0
588	0	1	0			1	2.421	1	0	27	4	1	3	3	4	7				0.35	0.55	0.45	0.2
589	1	0		1	1				1	37	2	0	1	5	3	15	1	0	1	0.4	0.6	0.5	0.2
590	0	1	1			0	12.51	1	0	27	5	2	1	6	4	3				0.3	0.3	0.3	0
591	0	1	0			0	11.173	0	0	45	7	1	2	3	4	5				0.5	0.75	0.625	0.25
592	1	0		0	1				0	37	0	0	0	4	2	2	0	0	0.5	0.1	0.95	0.525	0.85
593	1	0		0	1				0	35	0	1	3	5	4	14	0	0	0.5	0.45	0.7	0.575	0.25
594	0	1	0			0	11.882	0	1	28	0	3	0	5	1	10				0.45	0.45	0.45	0
595	0	1	1			1	11.39	1	0	38	3	3	3	9	4	6				0.1	1	0.55	0.9
596	0	1	0			0	8.951	1	1	40	0	2	1	3	5	20				0.7	0.4	0.55	-0.3
597	0	1	0			1	7.291	1	0	50	7	1	2	6	3	8				0.15	0.35	0.25	0.2
598	0	1	0			0	9.296	1	1	24	6	1	3	3	3	2				0.35	0.5	0.425	0.15
599	0	1	1			1	12.427	1	1	61	5	3	3	4	4	8				0.6	0.8	0.7	0.2
600	1	0		0	0				1	26	0	1	2	6	2	17	0	1	0	0.85	0.45	0.65	-0.4
601	1	0		0	1				0	35	1	3	3	5	2	20	0	0	0.5	0.5	0.8	0.65	0.3
602	0	1	0			0	9	1	1	26	1	2	1	5	3	17				1	0.65	0.825	-0.35
603	1	0		0	0				1	26	0	1	1	6	2	19	0	1	0	0.2	0.1	0.15	-0.1
604	1	0		0	1				0	23	2	3	1	7	4	18	0	0	0.5	0.5	0.5	0.5	0
605	1	0		0	1				0	31	1	1	1	5	2	11	0	0	0.5	0.85	0.75	0.8	-0.1
606	0	1	0			1	4.06	1	0	66	5	3	3	6	2	5				0.65	0.7	0.675	0.05
607	1	0		1	1				0	50	5	2	1	4	2	20	1	0	1	0.05	0.05	0.05	0
608	1	0		1	1				0	59	2	3	2	7	3	5	1	0	1	0.3	0.35	0.325	0.05
609	0	1	0			0	0.823	1	0	26	0	1	2	1	0	13				0.6	0.55	0.575	-0.05
610	1	0		1	1				0	32	4	1	0	6	2	20	1	0	1	0.5	0.55	0.525	0.05
611	0	1	0			1	3.847	1	1	57	4	1	1	8	6	2				0.2	0.2	0.2	0
612	1	0		1	1				1	39	4	1	0	4	2	20	1	0	1	0.7	0.65	0.675	-0.05
613	1	0		1	1				1	28	5	1	3	7	4	10	1	0	1	0.55	0.45	0.5	-0.1
614	0	1	1			1	13.027	1	0	35	3	3	3	7	5	20				0.8	0.25	0.525	-0.55
615	1	0		0	1				0	30	4	3	3	9	3	15	0	0	0.5	0.6	0.4	0.5	-0.2
616	1	0		0	0				0	56	1	3	2	1	0	15	0	1	0	0.5	0.5	0.5	0
617	1	0		1	1				0	62	0	0	3	8	4	15	1	0	1	0.3	0.4	0.35	0.1
618	0	1	1			1	4.336	0	0	31	1	3	3	7	5	18				0.15	0.05	0.1	-0.1
619	1	0		0	0				0	56	1	3	3	10	0	19	0	1	0	1	1	1	0
620	0	1	1			0	5.745	0	1	49	6	3	1	4	3	2				0.5	1	0.75	0.5
621	1	0		1	0				0	37	1	3	3	0	5	15	0	0	0.5	0.1	0.85	0.475	0.75
622	1	0		0	0				0	26	0	3	1	6	4	20	0	1	0	0.75	0.15	0.45	-0.6
623	0	1	0			1	4.874	1	1	33	4	1	3	7	4	13				0.95	0.9	0.925	-0.05
624	0	1	1			1	4.288	0	1	30	5	1	3	7	1	14				0.1	0.1	0.1	0
625	1	0		1	1				0	30	4	1	1	5	4	8	1	0	1	0.5	0.35	0.425	-0.15
626	0	1	0			1	11.126	0	1	22	2	1	2	6	3	9				0.25	0.3	0.275	0.05
627	0	1	0			1	4.132	1	1	30	0	3	3	6	2	20				0.75	0.75	0.75	0
628	0	1	1			0	11.072	1	0	43	6	1	2	7	4	11				0.3	0.5	0.4	0.2
629	1	0		0	0				1	38	0	1	2	5	0	8	0	1	0	0.95	0.8	0.875	-0.15
630	1	0		1	1				0	25	7	3	1	5	3	7	1	0	1	0.75	0.75	0.75	0
631	0	1	1			1	5.359	0	0	29	1	0	3	4	0	14				0.85	0.7	0.775	-0.15
632	0	1	0			1	6.611	1	1	24	2	3	0	6	2	19				0.8	0.55	0.675	-0.25
633	0	1	0			0	4.287	1	1	31	5	1	3	3	1	11				0.75	0.25	0.5	-0.5
634	1	0		1	0				1	37	5	2	1	5	3	18	0	0	0.5	0.55	0.75	0.65	0.2
635	1	0		0	0				1	19	7	2	1	7	2	20	0	1	0	0.2	0.2	0.2	0
636	1	0		1	1				1	51	4	3	1	3	1	20	1	0	1	0.65	0.35	0.5	-0.3
637	0	1	1			0	3.795	0	1	48	6	2	1	5	6	8				0.2	0.75	0.475	0.55
638	1	0		0	1				0	63	5	1	3	5	4	2	0	0	0.5	0.3	0.7	0.5	0.4
639	0	1	0			1	7.913	1	1	41	1	3	1	7	2	12				0.8	0.55	0.675	-0.25
640	1	0		1	0				0	60	1	3	3	5	2	20	0	0	0.5	0.5	0.6	0.55	0.1
641	0	1	1			1	13.88	1	0	44	2	3	3	3	4	20				0.05	0.7	0.375	0.65
642	0	1	0			1	6.852	1	0	40	0	1	2	5	0	10				0.9	0.85	0.875	-0.05
643	0	1	0			0	8.183	1	0	31	1	2	1	5	2	11				0.85	0.95	0.9	0.1
644	1	0		0	0				1	45	4	1	2	4	5	2	0	1	0	0.5	0.5	0.5	0
645	0	1	0			1	6.107	1	0	50	6	3	3	6	3	6				0.6	0.6	0.6	0
646	1	0		1	1				0	65	3	3	3	10	3	10	1	0	1	0.5	0.5	0.5	0
647	1	0		0	1				0	50	0	3	3	10	4	15	0	0	0.5	0.5	0.9	0.7	0.4
648	0	1	1			1	21.02	1	0	68	2	1	3	7	2	6				0.5	0.9	0.7	0.4
649	0	1	1			0	10.106	1	1	31	1	1	3	4	4	20				0.1	0.8	0.45	0.7
650	1	0		1	0				0	26	2	3	2	5	5	5	0	0	0.5	0.75	0.35	0.55	-0.4
651	1	0		1	1				0	29	3	3	3	5	4	19	1	0	1	0.75	0.75	0.75	0
652	0	1	1			1	11.648	1	1	32	6	1	3	7	3	15				0.25	0.65	0.45	0.4
653	0	1	1			1	11.847	1	0	36	1	3	3	8	3	12				0.8	0.85	0.825	0.05
654	1	0		1	0				0	55	2	1	2	4	2	15	0	0	0.5	0.85	0.55	0.7	-0.3
655	0	1	0			1	10.857	0	1	35	5	2	3	9	3	8				0.7	1	0.85	0.3
656	1	0		1	1				1	61	7	3	3	7	4	6	1	0	1	0.5	0.9	0.7	0.4
657	0	1	0			1	7.442	1	0	51	5	2	3	6	3	7				0.6	0.4	0.5	-0.2
658	0	1	1			0	18.898	1	0	69	1	3	2	3	4	20				0.85	0.65	0.75	-0.2
659	1	0		0	1				0	28	0	2	1	6	3	10	0	0	0.5	0.5	0.4	0.45	-0.1
660	1	0		0	0				0	55	0	3	1	4	3	13	0	1	0	0.5	0.5	0.5	0
661	1	0		0	1				0	41	7	3	3	3	1	12	0	0	0.5	0.55	0.2	0.375	-0.35
662	1	0		0	0				1	29	1	3	1	5	3	12	0	1	0	0.65	0.8	0.725	0.15
663	0	1	1			1	10.605	1	1	23	5	1	3	4	1	15				0.3	0.65	0.475	0.35
664	1	0		0	0				1	48	6	1	3	9	5	5	0	1	0	0.25	0.4	0.325	0.15
665	1	0		0	0				1	48	2	1	3	3	4	10	0	1	0	0.55	0.55	0.55	0
666	0	1	0			1	10.092	0	0	56	5	2	1	4	3	7				0.3	0.7	0.5	0.4
667	1	0		1	1				1	19	4	1	3	3	4	7	1	0	1	0.5	0.5	0.5	0
668	1	0		0	1				0	40	0	3	3	4	4	10	0	0	0.5	0.15	0.85	0.5	0.7
669	0	1	0			0	4.156	1	1	39	5	3	1	7	3	18				0.5	0.6	0.55	0.1
670	0	1	1			1	7.806	0	0	24	6	1	2	6	4	3				0.25	0.35	0.3	0.1
671	1	0		0	1				0	28	1	3	1	4	3	14	0	0	0.5	0.7	0.5	0.6	-0.2
672	1	0		1	0				1	24	0	1	3	4	4	20	0	0	0.5	0.25	0.5	0.375	0.25
673	0	1	1			1	6.464	0	1	34	2	3	3	6	5	15				0.25	0.15	0.2	-0.1
674	0	1	0			1	7.282	1	0	35	2	1	3	3	3	17				0.25	0.45	0.35	0.2
675	0	1	0			1	10.574	0	1	51	5	1	1	3	4	12				0.9	0.75	0.825	-0.15
676	0	1	0			1	2.073	1	1	30	2	1	1	9	5	2				0.95	0.85	0.9	-0.1
677	1	0		0	0				0	35	0	3	0	0	1	20	0	1	0	0.55	0.55	0.55	0
678	0	1	1			0	11.687	1	0	33	3	2	1	7	6	6				0.05	0.95	0.5	0.9
679	0	1	1			0	11.885	1	1	40	5	1	2	7	4	18				0.7	0.9	0.8	0.2
680	1	0		1	1				1	35	5	1	1	5	2	9	1	0	1	0.95	0.4	0.675	-0.55
681	1	0		0	0				1	54	0	3	3	8	6	20	0	1	0	0.95	0.95	0.95	0
682	1	0		0	0				0	29	3	2	3	10	2	17	0	1	0	0.6	0.75	0.675	0.15
683	1	0		0	0				1	28	0	0	2	5	2	11	0	1	0	0.7	0.9	0.8	0.2
684	0	1	0			1	4.75	1	1	47	1	2	1	6	3	11				0.4	0.7	0.55	0.3
685	1	0		1	0				0	27	1	1	2	5	3	10	0	0	0.5	0.05	0.05	0.05	0
686	1	0		1	1				0	43	3	1	3	3	4	8	1	0	1	0.9	0.9	0.9	0
687	0	1	0			1	36.71	0	0	27	0	1	2	4	3	7				0.6	0.6	0.6	0
688	1	0		0	0				1	29	6	1	1	5	1	3	0	1	0	0.5	0.5	0.5	0
689	1	0		1	1				0	43	2	1	2	7	5	15	1	0	1	0.5	0.5	0.5	0
690	1	0		1	1				1	47	1	3	3	5	0	20	1	0	1	0.8	0.75	0.775	-0.05
691	0	1	0			1	8.381	1	0	29	1	1	1	4	5	12				0.55	0.7	0.625	0.15
692	0	1	1			1	11.431	1	0	31	2	3	3	6	3	20				0.9	0.55	0.725	-0.35
693	0	1	0			1	6.904	1	0	43	0	3	3	3	2	20				0.5	0.5	0.5	0
694	0	1	0			1	2.822	1	0	26	3	3	3	5	4	13				0.25	0.2	0.225	-0.05
695	0	1	1			1	3.363	0	1	37	2	1	3	9	6	11				0.3	0.2	0.25	-0.1
696	1	0		1	1				1	29	4	1	2	6	4	20	1	0	1	0.5	0.5	0.5	0
697	0	1	1			1	2.409	0	1	26	6	0	3	0	2	2				0	0	0	0
698	1	0		0	0				0	119	0	3	1	4	3	19	0	1	0	0.45	0.6	0.525	0.15
699	0	1	1			1	16.488	1	1	42	0	3	3	10	5	20				0.5	0.8	0.65	0.3
700	0	1	0			1	6.112	1	0	20	0	3	3	5	4	16				0.5	0.5	0.5	0
701	0	1	0			1	2.904	1	1	41	5	2	3	5	4	16				0.8	0.2	0.5	-0.6
702	1	0		0	1				0	35	0	3	0	6	5	20	0	0	0.5	0.45	0.3	0.375	-0.15
703	0	1	0			1	9.421	1	1	22	3	3	1	4	4	20				0.35	0.65	0.5	0.3
704	1	0		0	0				0	37	1	2	2	6	2	17	0	1	0	0.45	0.6	0.525	0.15
705	0	1	1			1	6.699	0	0	38	0	3	3	5	4	8				0.5	0.5	0.5	0
706	1	0		1	1				1	38	3	1	1	4	4	14	1	0	1	0.3	0.35	0.325	0.05
707	0	1	0			1	6.161	1	1	26	2	3	1	2	0	20				0.2	0.4	0.3	0.2
708	1	0		1	1				1	60	3	1	2	4	3	9	1	0	1	0.2	0.2	0.2	0
709	0	1	0			0	8.665	1	0	33	6	2	1	6	5	16				0.5	0.55	0.525	0.05
710	0	1	0			1	6.129	1	0	61	6	3	0	6	5	8				0.7	0.4	0.55	-0.3
711	0	1	1			1	21.522	1	0	30	1	2	2	6	3	10				0.65	0.45	0.55	-0.2
712	0	1	1			0	2.788	0	1	22	7	1	1	3	4	2				0.1	0.25	0.175	0.15
713	0	1	1			1	9.401	0	1	33	4	3	0	5	3	11				0.65	0.8	0.725	0.15
714	0	1	1			1	7.384	0	1	30	0	3	2	4	4	15				0.65	0.4	0.525	-0.25
715	1	0		1	1				1	31	7	0	3	7	4	2	1	0	1	0.45	0.7	0.575	0.25
716	0	1	1			0	71.283	1	1	30	2	2	1	4	4	12				0.25	0.8	0.525	0.55
717	0	1	1			0	22.39	1	1	41	1	1	2	7	3	2				0.85	0.85	0.85	0
718	0	1	1			0	3.166	0	1	35	1	1	2	4	1	11				0.9	1	0.95	0.1
719	0	1	1			0	7.797	0	0	53	1	2	2	8	4	14				0.5	0.65	0.575	0.15
720	0	1	0			1	6.659	1	1	29	1	3	3	7	4	2				0.65	0.15	0.4	-0.5
721	0	1	1			1	11.166	1	0	25	4	3	3	9	5	11				0.4	0.65	0.525	0.25
722	1	0		1	1				1	66	6	2	1	7	4	8	1	0	1	0.85	0.85	0.85	0
723	1	0		0	0				0	34	4	3	3	7	3	16	0	1	0	0.5	0.5	0.5	0
724	1	0		1	1				0	39	0	2	2	4	1	12	1	0	1	0.45	0.45	0.45	0
725	0	1	0			1	4.671	1	1	36	3	3	3	8	5	11				0.4	0.25	0.325	-0.15
726	1	0		1	1				1	29	4	1	3	4	2	2	1	0	1	0.95	0.95	0.95	0
727	0	1	0			1	6.369	1	0	35	3	3	1	4	4	11				0.85	0.9	0.875	0.05
728	0	1	0			0	5.4	1	0	38	4	1	2	7	4	8				0.85	0.45	0.65	-0.4
729	0	1	0			1	3.233	1	0	56	0	3	3	8	6	20				0.5	0.5	0.5	0
730	1	0		0	1				1	25	2	0	0	3	0	20	0	0	0.5	0.55	0.4	0.475	-0.15
731	1	0		0	0				1	39	7	3	1	6	4	12	0	1	0	0.45	0.05	0.25	-0.4
732	1	0		0	1				0	38	1	3	1	9	2	15	0	0	0.5	0.4	0.65	0.525	0.25
733	1	0		0	0				1	36	4	1	1	3	5	11	0	1	0	1	0.8	0.9	-0.2
734	1	0		0	0				0	28	1	3	3	4	1	20	0	1	0	0.45	0.55	0.5	0.1
735	1	0		1	0				1	32	2	3	3	3	5	20	0	0	0.5	0.55	0.2	0.375	-0.35
736	1	0		1	1				1	53	2	2	3	7	4	14	1	0	1	0.6	0.9	0.75	0.3
737	1	0		0	0				1	55	0	3	3	8	4	17	0	1	0	0.75	0.75	0.75	0
738	1	0		0	0				1	26	0	1	3	3	1	11	0	1	0	0.8	0.8	0.8	0
739	0	1	0			1	6.638	1	1	37	1	3	3	5	4	15				0.4	0.6	0.5	0.2
740	0	1	0			0	5.775	1	1	26	4	1	1	0	2	20				0.4	0.45	0.425	0.05
741	0	1	0			0	8.106	1	1	34	6	1	1	7	3	8				0.95	0.95	0.95	0
742	0	1	1			1	12.678	1	0	47	7	3	3	10	6	2				0.1	0.15	0.125	0.05
743	1	0		0	1				0	28	4	3	1	5	4	13	0	0	0.5	0.45	0.7	0.575	0.25
744	0	1	1			1	12.318	1	0	30	4	3	1	5	2	13				0.25	0.35	0.3	0.1
745	0	1	1			1	8.996	0	1	33	2	2	1	5	0	10				0.25	0.15	0.2	-0.1
746	0	1	1			0	11.272	1	0	38	6	2	1	8	4	20				0	0	0	0
747	1	0		1	0				0	49	6	1	2	9	1	11	0	0	0.5	0.05	0.1	0.075	0.05
748	0	1	1			1	4.989	0	1	23	2	3	3	7	5	20				0.4	0.4	0.4	0
749	0	1	1			0	17.419	1	1	60	3	1	1	0	0	17				0.75	0.65	0.7	-0.1
750	1	0		0	0				0	41	3	1	1	9	5	20	0	1	0	0.8	0.9	0.85	0.1
751	0	1	0			0	8.855	1	0	25	1	1	2	5	3	20				0.55	0.4	0.475	-0.15
752	1	0		0	1				1	33	1	2	3	7	2	13	0	0	0.5	0.35	0.55	0.45	0.2
753	0	1	0			1	6.337	1	1	54	6	3	3	7	2	3				0.5	0.9	0.7	0.4
754	1	0		0	0				1	23	2	3	1	4	4	19	0	1	0	0.35	0.55	0.45	0.2
755	0	1	0			1	7.622	1	0	25	1	3	3	7	4	8				0.5	0.5	0.5	0
756	0	1	0			1	3.202	1	1	25	4	1	3	4	5	19				0.6	0.75	0.675	0.15
757	0	1	0			1	3.087	1	0	44	1	3	3	8	2	10				0.85	0.75	0.8	-0.1
758	1	0		0	1				1	30	0	3	2	8	3	18	0	0	0.5	0.75	0.75	0.75	0
759	1	0		0	0				0	38	2	3	3	4	2	19	0	1	0	0.6	0.6	0.6	0
760	0	1	0			0	12.622	0	0	32	0	3	3	6	2	20				0.1	0.1	0.1	0
761	1	0		1	0				1	41	3	3	1	10	5	20	0	0	0.5	0.45	0.75	0.6	0.3
762	1	0		0	0				1	28	1	2	2	4	2	13	0	1	0	0.75	0.65	0.7	-0.1
763	0	1	1			0	6.844	0	1	40	2	3	0	2	1	20				0.4	0.75	0.575	0.35
764	1	0		0	1				1	33	1	2	1	5	2	7	0	0	0.5	0.8	0.9	0.85	0.1
765	1	0		0	0				0	29	2	0	1	4	0	5	0	1	0	0.65	0.55	0.6	-0.1
766	1	0		0	1				1	32	1	1	2	4	3	19	0	0	0.5	0.75	0.4	0.575	-0.35
767	1	0		1	1				0	52	4	1	3	4	5	12	1	0	1	0.1	0.1	0.1	0
768	1	0		0	0				0	40	5	3	3	5	2	16	0	1	0	0.5	0.5	0.5	0
769	0	1	1			1	4.1	0	1	33	4	1	3	6	3	10				0.55	0.65	0.6	0.1
770	1	0		1	1				0	53	0	3	3	6	4	15	1	0	1	0.9	0.85	0.875	-0.05
771	0	1	1			1	11.741	1	0	55	0	3	3	8	4	15				0.8	0.4	0.6	-0.4
772	0	1	1			1	36.78	1	0	56	5	3	2	4	3	10				0.1	0.25	0.175	0.15
773	0	1	1			1	11.767	1	0	48	0	1	3	3	3	17				0.35	0.5	0.425	0.15
774	1	0		1	1				1	45	2	3	3	4	4	14	1	0	1	0.45	0.55	0.5	0.1
775	0	1	1			1	12.53	1	0	29	5	2	3	6	3	5				0.6	0.8	0.7	0.2
776	1	0		0	0				0	35	3	2	2	4	1	11	0	1	0	0.7	0.8	0.75	0.1
777	1	0		1	1				0	30	5	1	2	5	3	8	1	0	1	0.85	0.95	0.9	0.1
