# Supplementary material for: Trustors’ disregard for trustees deciding quickly or slowly in three experiments with time constraints
Source: Sci Rep. 2022 Jul 15;12:12120. doi: 10.1038/s41598-022-15420-2 (PMC9287382; doi:10.1038/s41598-022-15420-2)
Supplement: Supplementary file 2 — Supplementary Information 2. [file 41598_2022_15420_MOESM2_ESM.zip › Data_trustors_disregard/analysis_Study2.do]

***Study 2***

**For Figure 3
mean trust, over(tdelay) cluster(responseid)
mean prop_exp_trustworthy if sender==1, over(tdelay) cluster(responseid)


**For Table S2
probit trust tdelay, r 
mfx
eststo m1, title(Model 1a)

probit trust tdelay male age crtcorrect envy compassion impatience riskaversion lossaversion if sender==1, r
mfx
eststo m2, title(Model 1b)

probit trust prop_exp_trustworthy if tdelay==0, r
mfx
eststo m3, title(Model 2a)
 
probit trust prop_exp_trustworthy male age crtcorrect envy compassion impatience riskaversion lossaversion if tdelay==0, r
mfx
eststo m4, title(Model 2b)

probit trust prop_exp_trustworthy if tdelay==1, r
mfx
eststo m5, title(Model 3a)

probit trust prop_exp_trustworthy male age crtcorrect envy compassion impatience riskaversion lossaversion if tdelay==1, r
mfx
eststo m6, title(Model 3b)

reg prop_exp_trustworthy tdelay if sender==1, r
eststo m7, title(Model 4a)

reg prop_exp_trustworthy tdelay male age crtcorrect envy compassion impatience riskaversion lossaversion if sender==1, r
eststo m8, title(Model 4b)

estout m1 m2 m3 m4 m5 m6 m7 m8, cells(b(star fmt(%9.3f)) se(par fmt(3)) Xmfx_dydx se(par fmt(3))) stats(F chi2 ll r2 r2_p N, star(F chi2) fmt(%9.3f %9.3f %9.3f %9.3f %9.3f %9.0g) ) legend label collabels(none) varlabels(_cons Constant) starlevels(* 0.05 ** 0.01 *** 0.001) order(tdelay prop_exp_trustworthy male age crtcorrect envy compassion impatience riskaversion lossaversion)
drop _est_m1-_est_m8


**For Figure 4
mean trustworthy if receiver==1, over(tdelay) cluster(responseid)
mean trustworthy if receiver==1 & compliestime==1, over(tdelay) cluster(responseid)


**For Table S5
probit trustworthy tdelay if receiver==1, r 
mfx
eststo m1, title(Model 1a)

probit trustworthy tdelay male age crtcorrect envy compassion impatience riskaversion lossaversion if receiver==1, r
mfx
eststo m2, title(Model 1b)

probit trustworthy tdelay if receiver==1 & compliestime==1, r 
mfx
eststo m3, title(Model 2a)

probit trustworthy tdelay male age crtcorrect envy compassion impatience riskaversion lossaversion if receiver==1 & compliestime==1, r
mfx
eststo m4, title(Model 2b)

estout m1 m2 m3 m4, cells(b(star fmt(%9.3f)) se(par fmt(3)) Xmfx_dydx se(par fmt(3))) stats(chi2 ll r2_p N, star(chi2) fmt(%9.3f %9.3f %9.3f %9.0g) ) legend label collabels(none) varlabels(_cons Constant) starlevels(* 0.05 ** 0.01 *** 0.001) order(tdelay male age crtcorrect envy compassion impatience riskaversion lossaversion)
drop _est_m1-_est_m4
