# Supplementary material for: Trustors’ disregard for trustees deciding quickly or slowly in three experiments with time constraints
Source: Sci Rep. 2022 Jul 15;12:12120. doi: 10.1038/s41598-022-15420-2 (PMC9287382; doi:10.1038/s41598-022-15420-2)
Supplement: Supplementary file 2 — Supplementary Information 2. [file 41598_2022_15420_MOESM2_ESM.zip › Data_trustors_disregard/Study2.xlsx]

## Sheet: Sheet1
responseid	sender	receiver	tdelay	trust	trustworthy	prop_exp_trustworthy	time	compliestime	crtcorrect	male	age	envy	compassion	riskaversion	lossaversion	impatience
1	0	1	0		1	0.5	6.148	1	4	0	36	3	3	4	1	2
2	0	1	1		1	0.5	12.026	1	7	1	48	1	2	7	4	2
3	1	0	1	1		0.6			5	0	36	3	3	10	6	20
4	0	1	0		1	0.5	8.382	1	0	0	52	3	3	9	4	15
5	1	0	1	0		0.45			3	0	27	1	3	6	3	8
6	1	0	0	0		0.25			3	0	27	1	2	9	6	20
7	0	1	0		1	0.5	3.609	1	5	0	30	3	3	8	6	2
8	1	0	0	1		0.75			2	0	28	3	3	4	3	10
9	0	1	1		1	0.5	11.147	1	6	1	63	3	3	5	2	10
10	1	0	0	0		0.2			3	0	21	2	2	9	5	17
11	1	0	1	1		0.5			1	0	59	3	1	6	5	6
12	0	1	1		0	0.5	7.48	0	3	1	43	1	1	4	1	5
13	1	0	0	0		0.75			0	0	56	3	3	10	3	17
14	1	0	0	0		1			0	1	40	2	1	7	4	20
15	1	0	0	0		0.7			1	0	33	0	2	6	3	20
16	1	0	0	0		0.6			2	1	24	2	3	6	5	20
17	1	0	0	1		0.8			5	0	58	1	3	3	4	13
18	1	0	1	1		0.55			5	1	39	3	3	5	4	2
19	1	0	0	0		0.7			0	1	44	3	3	5	1	20
20	1	0	0	1		0.5			0	0	28	2	0	6	2	20
21	1	0	0	0		0.1			5	1	31	1	0	3	3	16
22	1	0	1	1		0.55			0	1	40	2	2	4	2	20
23	0	1	1		1	0.5	10.8	1	4	0	48	3	3	4	3	15
24	0	1	0		0	0.85	2.391	1	0	1	56	1	2	3	1	12
25	1	0	0	1		0.9			0	1	69	3	1	7	3	15
26	1	0	0	0		0.7			5	0	51	1	3	9	6	2
27	0	1	0		0	0.95	4.171	1	4	0	39	1	1	8	4	20
28	0	1	0		1	0.5	5.072	1	2	1	35	2	2	4	2	15
29	0	1	1		1	0.8	12.78	1	6	1	34	3	3	3	3	10
30	0	1	0		1	0.1	8.368	1	2	0	32	3	3	7	6	2
31	0	1	0		0	0.05	5.079	1	5	0	21	2	0	6	5	14
32	1	0	1	1		0.5			0	0	48	3	3	0	1	11
33	1	0	1	0		0.5			1	0	57	2	1	7	4	15
34	0	1	0		1	0.8	6.682	1	4	0	43	3	2	6	4	7
35	1	0	0	0		0.5			7	0	36	3	3	5	6	10
36	1	0	1	1		0.6			6	1	52	0	3	3	4	4
37	1	0	1	0		0.1			4	1	35	3	3	8	0	20
38	1	0	1	1		0.5			7	1	31	1	2	3	2	3
39	1	0	1	0		0.25			0	0	68	3	3	6	4	10
40	1	0	1	1		0.25			1	0	41	3	3	4	2	8
41	0	1	1		0	0.8	5.219	0	0	0	58	3	0	1	2	15
42	0	1	0		1	0.5	4.666	1	2	0	57	2	1	4	2	2
43	0	1	1		1	0.3	3.073	0	3	1	31	2	3	6	3	8
44	0	1	0		1	0.8	4.83	1	5	0	25	3	3	5	4	20
45	0	1	1		0	0.3	12.716	1	1	0	42	1	2	4	2	16
46	1	0	0	1		0.7			4	1	51	2	3	4	1	14
47	0	1	0		0	0.95	3.209	1	0	0	28	1	1	1	0	6
48	1	0	1	0		0.9			0	1	59	3	3	10	0	20
49	1	0	1	1		0.4			1	1	54	1	1	6	4	13
50	0	1	1		0	0.6	7.87	0	4	1	45	3	3	4	4	9
51	0	1	0		1	0.2	6.144	1	2	1	55	3	3	5	4	15
52	0	1	0		0	0.8	3.925	1	1	0	60	1	2	0	1	7
53	0	1	1		1	0.5	11.017	1	5	0	54	3	3	6	3	15
54	1	0	0	1		0.45			2	0	33	3	3	8	4	20
55	0	1	0		1	0.6	5.228	1	4	0	58	2	3	7	5	15
56	1	0	1	0		0.2			3	0	34	3	3	8	0	2
57	0	1	1		0	0.5	4.347	0	0	1	34	3	2	6	4	18
58	1	0	0	1		0.65			2	0	26	1	3	7	2	17
59	0	1	1		0	0.2	13.069	1	7	1	37	3	1	8	5	10
60	1	0	0	0		0.1			7	1	37	1	1	4	2	3
61	1	0	0	0		0.4			7	1	38	3	3	9	5	2
62	0	1	1		0	0.45	2.816	0	0	1	23	3	1	5	5	20
63	0	1	1		0	0.1	14.27	1	0	0	21	3	1	0	2	15
64	1	0	1	1		0			1	1	35	1	1	0	2	6
65	0	1	1		0	0.15	11.328	1	1	0	33	2	1	10	6	20
66	1	0	1	0		0.15			2	0	57	3	3	3	0	15
67	1	0	0	0		0.4			0	1	33	1	0	4	2	2
68	0	1	1		1	0.35	3.159	0	0	0	32	2	3	4	4	19
69	1	0	1	0		0.2			2	0	26	3	1	4	4	18
70	1	0	1	1		0.9			6	0	39	3	1	4	3	13
71	1	0	1	0		0.2			2	0	42	3	3	6	3	18
72	0	1	0		1	0.3	4.208	1	5	0	53	3	3	10	6	10
73	0	1	0		1	0.8	3.077	1	4	0	39	1	3	8	3	9
74	1	0	0	0		0.6			0	1	37	1	1	10	2	17
75	0	1	1		1	0.3	12.07	1	2	0	72	1	3	2	4	11
76	1	0	0	0		0.85			2	0	32	3	3	8	6	6
77	1	0	1	1		0.5			1	0	55	3	3	4	0	20
78	0	1	1		1	0.5	11.002	1	1	1	25	3	3	4	4	10
79	1	0	1	0		0.05			4	1	25	3	3	7	4	18
80	1	0	0	1		0.45			2	1	31	1	1	6	2	4
81	0	1	0		0	0.15	11.847	0	1	0	33	3	0	3	5	14
82	1	0	0	0		0.65			1	0	38	3	1	5	4	9
83	0	1	1		1	0.65	5.148	0	4	0	42	3	3	9	3	5
84	1	0	0	0		0.35			2	1	50	3	1	4	3	6
85	1	0	1	0		0.05			4	1	31	1	1	4	4	5
86	0	1	1		0	0.2	2.86	0	4	1	56	0	3	4	3	10
87	0	1	0		1	0.6	5.382	1	7	0	54	1	2	7	4	14
88	1	0	1	0		0.75			3	1	34	1	3	8	3	20
89	1	0	0	1		0.85			1	0	35	3	3	9	4	20
90	0	1	1		0	0.05	9.041	0	2	1	20	0	2	4	3	11
91	0	1	0		1	0.8	15.7	0	5	1	27	1	1	4	4	18
92	0	1	1		0	0.15	2.452	0	1	1	28	3	1	6	5	13
93	0	1	0		0	0.15	10.522	0	2	0	29	1	0	10	5	20
94	0	1	1		0	0.5	12.494	1	4	1	24	2	1	7	5	20
95	0	1	0		0	0.8	4.172	1	1	0	59	2	0	4	0	8
96	1	0	0	0		0.55			3	0	65	3	3	10	0	20
97	1	0	1	0		0.5			0	0	40	3	3	10	5	20
98	1	0	0	0		0.85			1	1	48	3	1	8	3	15
99	0	1	1		1	0.9	10.786	1	2	0	32	1	3	9	5	20
100	0	1	0		1	0.4	4.176	1	2	1	33	1	3	5	2	14
101	1	0	1	1		0.85			4	0	41	3	3	7	5	20
102	0	1	1		1	0.35	11.27	1	7	1	37	1	3	6	4	11
103	1	0	1	1		0.4			1	1	68	1	3	8	0	11
104	0	1	1		1	0.65	4.591	0	0	0	39	3	3	8	5	18
105	0	1	0		1	0.55	5.352	1	2	1	45	1	3	10	4	20
106	1	0	0	1		0.8			5	1	34	1	1	8	2	2
107	1	0	1	0		0.05			4	1	38	1	1	8	6	2
108	0	1	0		0	0.65	4.016	1	1	0	46	2	1	6	2	6
109	0	1	1		0	0.75	12.539	1	5	1	46	3	3	5	3	19
110	0	1	1		1	0.75	11.568	1	2	0	47	3	3	10	0	10
111	0	1	1		0	0.6	48.844	1	4	0	23	1	2	3	4	20
112	1	0	1	1		0.5			7	0	53	3	3	7	4	15
113	1	0	0	1		0.95			5	1	30	1	1	7	5	20
114	0	1	0		1	0.5	3.262	1	7	1	39	1	2	4	3	10
115	1	0	0	1		0.45			3	1	45	1	1	0	4	14
116	1	0	1	1		0.15			5	1	31	1	1	8	5	2
117	1	0	1	1		0.5			5	1	30	1	3	7	5	2
118	1	0	0	0		0.75			1	0	49	2	1	6	3	10
119	0	1	0		1	0.9	3.855	1	2	0	50	3	3	4	3	14
120	1	0	0	1		0.45			0	0	40	3	3	10	2	9
121	0	1	1		1	0.5	12.478	1	5	0	70	1	2	4	3	16
122	0	1	0		1	0.65	4.32	1	2	1	37	2	1	3	4	20
123	0	1	0		1	0.5	4.357	1	2	0	59	1	3	10	5	8
124	0	1	1		0	0.95	3.759	0	2	1	33	1	1	5	6	14
125	0	1	0		1	0.5	4.182	1	5	0	26	1	3	6	4	18
126	0	1	0		0	0.25	6.735	1	3	0	31	2	1	7	5	7
127	1	0	0	0		0.8			0	1	25	2	0	5	1	12
128	0	1	1		0	0.15	3.796	0	3	1	40	3	2	8	5	13
129	1	0	0	1		0.7			2	0	26	2	2	5	1	6
130	1	0	1	1		0.15			1	1	52	1	3	4	3	10
131	1	0	0	0		0.3			5	1	47	3	3	7	5	2
132	0	1	0		0	0.15	4.793	1	3	1	39	1	1	6	3	19
133	1	0	1	1		0.65			4	0	41	1	3	8	3	8
134	0	1	0		1	0.25	3.325	1	7	1	29	3	3	4	3	8
135	1	0	0	1		0.4			4	0	34	3	3	6	4	18
136	0	1	0		1	0.4	8.153	1	0	0	51	2	1	3	2	15
137	1	0	0	1		0.7			7	0	58	1	3	5	2	16
138	1	0	0	1		0.5			5	1	24	1	3	6	3	17
139	0	1	1		0	0	14.926	1	5	1	41	1	0	9	6	20
140	0	1	0		0	0.7	3.724	1	3	0	34	3	1	7	5	20
141	1	0	1	1		0.35			0	0	32	1	3	8	4	19
142	1	0	0	0		0.3			1	0	32	3	3	1	1	20
143	0	1	1		0	0.1	1.732	0	7	0	58	1	3	6	6	2
144	1	0	1	0		0.5			0	1	41	1	2	7	4	20
145	0	1	1		1	0.5	11.966	1	7	1	31	1	3	6	4	6
146	0	1	1		0	0.4	19.141	1	0	0	52	3	3	10	5	20
147	0	1	1		0	0.25	11.064	1	1	0	39	3	3	10	5	20
148	0	1	0		1	0.85	4.763	1	3	1	69	0	3	4	3	18
149	1	0	0	0		0.65			2	0	22	2	1	10	0	2
150	1	0	1	1		0.45			5	0	28	2	1	5	5	7
151	1	0	1	1		0.55			7	1	26	1	3	9	5	20
152	1	0	0	0		0.75			1	1	35	3	3	1	0	13
153	1	0	0	1		0.65			2	0	24	1	3	5	4	8
154	0	1	0		1	0.95	9.087	1	3	1	42	3	3	4	3	15
155	1	0	1	0		0.65			0	1	29	1	2	6	2	7
156	1	0	1	1		0.8			5	0	46	3	3	3	3	18
157	1	0	0	1		0.2			4	1	29	1	1	7	4	20
158	0	1	0		0	0.05	3.282	1	1	0	35	2	1	7	5	20
159	1	0	0	1		0.5			7	0	52	1	3	7	1	15
160	0	1	1		0	0.95	4.771	0	3	0	61	1	1	5	4	20
161	0	1	1		1	0.8	10.848	1	0	0	33	3	1	4	4	6
162	0	1	0		1	0.95	2.419	1	6	0	36	3	3	8	5	6
163	0	1	1		1	0.2	11.729	1	0	1	22	3	3	4	5	10
164	0	1	1		0	0.05	2.941	0	0	0	36	3	0	6	2	15
165	1	0	0	0		0.7			5	0	27	3	3	7	4	20
166	0	1	1		1	0.8	3.378	0	6	1	36	1	1	7	1	6
167	1	0	1	0		0.9			3	0	34	3	3	0	2	20
168	1	0	1	1		0.95			1	1	32	0	3	6	4	20
169	0	1	0		1	0.45	6.337	1	4	1	67	1	3	5	6	2
170	1	0	0	0		0.6			5	1	28	1	1	7	6	5
171	0	1	0		1	0.6	3.291	1	0	1	25	3	3	4	0	20
172	0	1	0		0	0.35	3.305	1	2	1	58	3	1	10	5	11
173	0	1	0		0	0.4	4.095	1	1	0	65	3	2	7	2	20
174	0	1	1		0	0.9	4.917	0	4	1	41	1	1	8	4	9
175	0	1	0		1	0.3	1.649	1	7	1	37	1	3	8	4	15
176	1	0	1	1		0.5			4	0	36	3	3	10	3	20
177	0	1	0		1	0.45	4.033	1	4	1	40	1	2	9	4	19
178	0	1	1		1	1	12.107	1	2	1	32	3	2	9	5	20
179	0	1	0		1	0	6.652	1	3	0	48	3	1	5	6	3
180	1	0	1	0		0.3			3	1	46	2	1	9	5	20
181	0	1	0		0	0.8	3.439	1	0	0	35	1	3	7	5	20
182	0	1	1		1	0.9	11.718	1	4	0	41	3	3	6	3	13
183	0	1	0		1	0.2	3.228	1	0	1	22	3	2	10	5	20
184	1	0	1	1		0.75			7	0	47	3	3	10	4	12
185	1	0	1	1		0.8			1	1	45	3	3	6	0	7
186	0	1	1		1	0.5	6.115	0	7	1	64	1	1	6	3	16
187	1	0	1	0		0.8			0	0	29	3	2	5	5	14
188	1	0	0	0		0.3			0	0	35	1	3	6	3	14
189	0	1	0		1	0.9	2.413	1	3	1	34	1	3	4	4	6
190	0	1	1		1	0.25	6.807	0	3	1	25	3	1	6	5	16
191	0	1	0		1	0.8	3.916	1	2	0	33	2	3	6	5	20
192	1	0	0	0		0.8			3	0	37	3	3	4	2	10
193	1	0	1	0		0.25			5	0	33	3	3	6	4	15
194	1	0	1	0		0.6			6	1	29	1	2	4	2	20
195	1	0	0	0		0.45			1	0	33	3	3	9	2	20
196	0	1	1		1	0.65	12.042	1	0	0	41	3	3	8	3	15
197	0	1	0		0	0.3	3.738	1	3	1	44	3	3	5	4	18
198	1	0	1	1		0.3			5	1	37	3	1	6	4	18
199	1	0	1	1		0.45			1	0	51	3	3	6	4	13
200	0	1	1		0	0.1	12.847	1	7	1	24	1	1	5	2	20
201	0	1	1		0	0.65	7.033	0	2	0	30	3	0	5	1	10
202	1	0	1	1		0.6			2	0	24	1	1	5	3	15
203	1	0	1	0		0.8			6	1	61	3	1	4	5	5
204	0	1	1		0	0.2	12.057	1	3	0	61	3	3	2	3	19
205	1	0	0	1		0.4			3	1	24	0	1	5	2	16
206	1	0	0	0		0.3			6	0	51	1	1	10	1	13
207	1	0	1	1		0.75			5	1	35	1	3	4	3	15
208	1	0	1	1		0.7			4	1	32	3	2	5	3	20
209	0	1	0		1	0.65	5.01	1	5	0	37	1	1	7	4	13
210	0	1	0		1	0.35	5.133	1	3	0	34	3	2	10	2	20
211	1	0	0	1		0.75			2	1	29	1	2	5	1	1
212	1	0	1	1		0.5			2	1	23	3	2	4	4	20
213	0	1	1		0	0.6	7.117	0	4	1	20	1	3	5	4	4
214	1	0	1	1		0.7			7	1	29	1	1	4	2	2
215	1	0	0	0		0.5			1	1	21	3	3	3	1	20
216	1	0	0	0		0.65			1	1	41	3	3	6	4	19
217	1	0	0	1		0.95			4	0	54	2	3	8	5	10
218	0	1	1		1	0.35	11.096	1	4	1	45	3	3	8	2	18
219	0	1	1		1	0.1	3.763	0	2	1	30	3	3	7	2	15
220	0	1	1		0	0.3	2.5	0	1	0	34	3	3	5	5	20
221	0	1	1		1	0.4	4.097	0	2	1	41	1	3	8	3	8
222	0	1	0		0	0.1	7.261	1	0	0	39	2	2	6	5	7
223	1	0	1	1		0.9			3	0	26	2	3	8	6	2
224	1	0	1	1		0.4			0	0	51	3	1	0	2	6
225	0	1	0		0	0.85	0.631	1	0	1	26	2	1	4	2	19
226	1	0	0	1		0.9			6	1	47	1	2	7	4	2
227	1	0	1	0		0.3			4	0	43	1	1	7	3	10
228	0	1	1		1	0.75	11.969	1	4	0	25	2	1	10	6	20
229	1	0	1	1		0.5			2	0	32	1	1	2	2	16
230	1	0	0	1		0.7			6	1	34	2	3	4	2	20
231	1	0	0	0		0.7			4	0	50	3	3	6	4	17
232	1	0	0	1		0.7			4	0	31	2	3	6	3	18
233	0	1	0		1	0.3	4.356	1	0	0	56	2	1	10	4	20
234	0	1	1		0	0.2	8.647	0	5	1	37	1	1	5	4	10
235	1	0	0	1		0.5			5	0	25	1	3	5	4	2
236	0	1	0		0	0.85	3.324	1	5	0	42	1	1	4	5	3
237	0	1	1		0	0.2	3.548	0	4	1	25	1	1	3	2	2
238	0	1	1		1	0.7	11.943	1	4	0	26	1	3	8	5	9
239	0	1	0		1	0.3	2.868	1	4	1	45	0	3	9	5	12
240	0	1	0		0	0.9	13.021	0	6	0	23	3	3	6	4	6
241	1	0	0	1		0.6			3	0	30	3	3	6	4	20
242	0	1	0		0	0.55	7.506	1	2	1	25	2	1	5	2	11
243	0	1	1		0	0.25	15.914	1	6	0	32	1	1	6	4	13
244	1	0	0	0		0.5			1	0	42	1	1	7	6	19
245	0	1	1		1	0.65	10.3	1	7	0	35	1	3	5	4	19
246	0	1	1		1	0.5	12.077	1	0	0	37	3	3	8	4	20
247	1	0	1	1		0.45			4	0	30	1	1	5	5	20
248	0	1	0		0	0.85	6.859	1	0	1	43	2	2	4	0	1
249	0	1	0		0	0.15	5.935	1	6	0	27	0	1	4	3	19
250	0	1	0		0	0.45	9.136	1	1	0	54	3	0	9	5	19
251	0	1	1		1	0.2	7.466	0	2	1	40	3	3	8	3	20
252	0	1	1		1	0.5	72.491	1	0	1	40	3	2	4	0	18
253	1	0	1	0		0.75			1	0	37	3	3	7	4	7
254	0	1	1		0	0.3	8.363	0	0	0	26	1	2	9	4	12
255	0	1	1		0	0.5	11.317	1	1	0	35	1	2	9	2	19
256	1	0	0	1		0.85			0	0	33	3	2	3	3	10
257	1	0	1	1		1			0	1	29	1	3	10	3	7
258	1	0	1	1		0.8			0	0	45	3	3	10	5	2
259	1	0	1	0		0.8			3	1	32	1	1	5	5	20
260	0	1	0		0	0.8	3.548	1	5	1	25	1	1	4	3	10
261	0	1	0		0	0.4	5.698	1	2	0	33	2	1	4	4	19
262	1	0	1	1		0.15			6	0	35	1	0	5	4	10
263	0	1	1		1	0.75	13	1	2	0	40	3	3	6	6	10
264	1	0	1	0		0.8			1	1	26	3	1	9	3	20
265	1	0	0	1		0.2			7	0	29	2	3	6	5	15
266	1	0	1	0		0.9			1	0	22	2	1	7	4	2
267	1	0	1	0		0.3			4	1	33	1	1	7	4	1
268	1	0	1	0		0.5			5	0	38	1	3	8	5	15
269	1	0	0	1		0.5			6	0	42	2	3	3	4	6
270	1	0	1	0		0.6			0	0	51	1	2	6	3	20
271	0	1	0		1	0.6	3.633	1	1	0	28	3	3	3	3	20
272	0	1	0		0	0.15	1.498	1	0	1	23	3	1	6	1	15
273	0	1	1		1	0.5	14.707	1	2	1	44	3	2	7	4	14
274	1	0	1	1		0.8			3	0	60	1	3	10	5	17
275	0	1	0		1	0.5	3.721	1	4	1	33	3	3	7	4	18
276	0	1	0		1	0.5	4.401	1	1	1	31	3	3	7	0	19
277	0	1	0		0	0.75	7.136	1	1	1	44	2	2	10	4	15
278	0	1	1		0	0.2	2.467	0	1	1	33	2	1	0	5	6
279	1	0	1	0		0.45			3	1	41	1	2	6	1	11
280	0	1	1		1	0.85	3.934	0	2	0	45	3	3	6	5	20
281	1	0	1	0		0.35			6	0	48	1	3	6	5	3
282	0	1	1		1	0.8	13.211	1	4	0	54	1	3	8	3	6
283	1	0	1	0		0.95			7	1	52	3	2	3	1	18
284	0	1	0		1	0.5	3.465	1	4	1	25	3	3	8	1	15
285	1	0	1	0		0.55			1	0	53	3	1	5	5	20
286	1	0	0	1		0.5			0	0	39	3	1	10	4	11
287	1	0	1	1		0.4			0	0	20	2	3	5	4	8
288	0	1	0		1	0.65	4.768	1	4	0	57	3	3	6	4	18
289	1	0	1	1		0.5			2	1	50	1	2	10	0	20
290	1	0	0	1		0.8			3	1	44	1	1	6	4	8
291	0	1	0		1	0.75	6.63	1	0	1	37	3	3	7	1	15
292	0	1	0		1	0.4	7.036	1	7	0	36	1	3	9	5	8
293	0	1	0		1	0.5	2.77	1	0	0	26	3	3	3	3	10
294	0	1	0		1	0.05	4.196	1	0	0	45	2	1	2	3	17
295	0	1	0		1	0.75	26.56	0	1	0	24	2	1	4	1	15
296	1	0	1	0		0.05			7	1	57	1	1	6	5	4
297	1	0	1	0		0.15			1	0	29	1	2	10	5	20
298	1	0	1	1		0.7			4	1	32	1	2	5	4	18
299	0	1	1		1	0.75	14.54	1	0	0	29	1	3	6	4	20
300	1	0	0	1		0.4			6	0	39	1	1	6	4	12
301	0	1	1		1	0.3	3.652	0	6	1	28	0	3	8	5	15
302	0	1	1		1	0.4	17.044	1	0	0	31	3	3	9	5	19
303	1	0	0	1		0.75			7	1	56	0	3	9	6	2
304	1	0	1	1		0.5			1	1	42	3	3	10	4	20
305	1	0	0	1		0.55			6	1	42	1	1	3	6	2
306	1	0	1	0		0.75			1	1	28	3	3	8	1	13
307	1	0	1	1		0.1			4	0	60	3	3	10	5	2
308	0	1	0		1	0.5	5.564	1	2	1	24	3	3	4	3	20
309	0	1	1		0	0.75	17.846	1	7	0	52	1	3	8	6	8
310	0	1	0		1	0.5	3.528	1	2	0	25	1	3	7	5	7
311	1	0	1	0		0.5			5	1	24	3	3	6	4	16
312	0	1	0		0	0.6	2.268	1	4	0	24	0	3	7	3	15
313	0	1	1		1	0.4	7.847	0	4	1	26	1	3	3	1	20
314	0	1	1		1	0.5	12.468	1	6	0	31	2	3	9	6	4
315	0	1	0		0	0.7	1.95	1	3	0	23	1	2	8	2	16
316	1	0	1	0		0.5			4	0	44	2	3	9	6	2
317	1	0	1	0		0.5			0	0	30	3	3	7	5	14
318	0	1	1		1	0.75	2.417	0	3	1	22	1	3	3	4	12
319	1	0	1	0		0.2			1	0	30	2	2	4	4	15
320	0	1	0		0	0.1	4.069	1	6	1	56	3	3	9	5	16
321	1	0	0	1		0.5			7	1	40	3	2	5	5	10
322	0	1	0		1	0.6	8.535	1	2	1	26	2	3	5	2	20
323	0	1	0		1	0.6	5.438	1	1	0	55	2	3	7	3	5
324	0	1	1		0	0.05	11.912	1	5	1	28	2	1	5	3	20
325	0	1	0		1	0.7	6.154	1	5	0	24	1	1	5	1	1
326	0	1	1		1	0.3	54.5	1	2	1	30	1	1	3	4	8
327	1	0	1	1		0.8			7	0	51	0	3	5	5	9
328	1	0	1	1		0.5			1	1	28	3	1	6	2	20
329	1	0	1	1		0.55			5	1	60	3	3	10	2	2
330	0	1	0		0	0.4	1.991	1	1	1	26	3	1	5	6	20
331	0	1	0		1	0.5	4.93	1	2	0	25	1	3	8	3	15
332	1	0	0	0		0.1			6	0	61	1	1	6	3	18
333	1	0	0	1		0.4			6	0	40	3	3	8	4	20
334	0	1	0		1	0.3	5.734	1	4	0	43	3	1	6	5	15
335	0	1	1		1	0.3	13.541	1	5	0	26	3	3	6	2	4
336	0	1	1		1	0.9	4.542	0	0	0	42	3	3	5	3	16
337	0	1	0		1	0.85	4.565	1	6	1	39	1	3	7	5	12
338	1	0	1	0		0.05			4	1	26	2	1	10	6	20
339	0	1	1		1	0.6	4.596	0	6	0	41	3	3	7	5	11
340	0	1	0		1	0.6	4.947	1	0	0	26	3	3	10	5	20
341	1	0	0	0		0.5			0	0	27	3	3	10	4	20
342	1	0	0	1		0.5			0	0	55	1	2	0	2	20
343	1	0	0	1		0.6			1	0	50	1	3	3	2	1
344	1	0	0	0		0.2			4	0	26	1	1	0	3	20
345	0	1	1		0	0.5	14.256	1	1	0	47	3	2	0	0	20
346	1	0	1	1		0.7			3	1	28	1	2	0	1	4
347	1	0	0	1		0.1			0	0	23	3	3	4	5	17
348	0	1	0		1	0.1	6.348	1	0	1	49	1	1	2	4	10
349	0	1	0		1	0.5	5.622	1	1	0	50	1	3	9	5	10
350	1	0	0	0		0.8			3	1	28	2	3	7	4	20
351	0	1	1		0	0.25	4.243	0	3	1	45	1	1	0	6	20
352	1	0	1	0		0.75			0	0	21	3	1	10	4	20
353	1	0	0	1		0.55			7	1	29	1	3	5	2	7
354	0	1	1		1	0.3	12.421	1	2	0	35	2	3	3	4	12
355	1	0	0	0		0.1			0	0	22	2	0	3	3	20
356	0	1	0		1	0.35	37.844	0	1	0	27	3	3	10	5	10
357	1	0	0	0		0.85			1	0	30	1	2	5	4	20
358	0	1	1		0	0.4	11.36	1	1	0	31	3	3	4	2	19
359	0	1	1		0	1	0	0	3	1	32	3	3	10	0	20
360	1	0	0	1		0.5			0	0	31	3	3	7	4	20
361	1	0	1	1		0.55			5	1	29	2	1	3	1	13
362	1	0	1	1		0.3			1	0	22	2	2	8	4	8
363	1	0	0	1		0.3			7	0	42	1	3	6	3	5
364	1	0	0	0		0.15			0	0	29	1	1	4	6	20
365	0	1	0		0	0.4	3.637	1	1	0	27	3	1	5	4	9
366	0	1	0		1	0.55	2.565	1	3	0	20	1	3	8	4	5
367	1	0	0	1		0.9			0	0	35	1	3	8	5	19
368	0	1	0		0	0.25	6.701	1	7	1	34	1	1	4	1	5
369	0	1	1		0	0.8	12.492	1	6	1	31	1	3	6	4	20
370	1	0	1	0		0.7			3	0	44	3	3	4	1	8
371	0	1	1		1	0.55	6.548	0	0	0	58	3	3	10	2	6
372	1	0	1	0		0.2			3	1	28	3	1	8	5	9
373	0	1	1		1	0.6	15.483	1	1	0	35	1	3	5	0	18
374	1	0	0	0		0.2			1	1	28	1	3	8	6	20
375	0	1	0		0	0.85	4.047	1	3	1	74	1	1	6	4	17
376	1	0	0	1		0.25			2	1	36	3	1	4	3	16
377	0	1	0		1	0.85	4.115	1	5	0	33	3	3	6	4	20
378	0	1	0		1	0.9	2.862	1	2	1	22	3	3	10	5	20
379	1	0	1	0		0.6			2	1	27	1	1	6	5	11
380	0	1	0		1	0.5	4.282	1	1	0	53	1	3	8	2	7
381	1	0	1	1		0.45			5	1	36	1	3	8	4	12
382	1	0	1	0		0.5			1	0	27	3	3	4	2	18
383	0	1	1		1	0.15	11.9	1	4	1	34	1	3	5	3	20
384	1	0	0	1		0.5			1	0	58	3	3	0	1	20
385	0	1	0		1	0.1	6.274	1	5	1	26	3	2	7	4	20
386	0	1	1		0	0.9	4.655	0	2	1	37	3	0	0	4	15
387	1	0	1	1		0.85			4	1	31	1	3	4	3	4
388	1	0	1	0		0.4			6	1	27	2	1	7	4	17
389	1	0	0	0		0.65			7	1	34	3	3	9	3	20
390	1	0	1	1		0.5			2	1	31	3	3	5	0	20
391	1	0	0	0		0.4			3	1	47	1	1	6	1	20
392	1	0	0	1		0.5			3	0	46	2	3	4	5	20
393	1	0	1	0		0.55			0	1	24	3	3	6	2	16
394	0	1	1		1	0.65	7.729	0	5	1	26	1	3	6	4	15
395	1	0	1	1		0.6			4	1	27	1	3	6	5	20
396	1	0	1	0		0.75			2	1	27	1	1	10	4	5
397	1	0	0	1		0.8			5	0	54	3	3	7	4	13
398	0	1	0		0	0.5	7.709	1	3	1	28	2	1	8	2	3
399	0	1	1		1	0.7	11.219	1	5	1	28	2	3	7	5	11
400	1	0	1	0		0.25			4	1	44	1	3	5	2	15
401	1	0	0	0		0.05			7	0	35	1	1	6	5	12
402	1	0	1	0		0.15			3	0	46	2	1	0	0	14
403	0	1	1		1	0.95	14.998	1	0	0	25	3	2	7	2	20
404	0	1	0		1	0.45	3.307	1	6	1	34	2	2	6	2	20
405	0	1	1		0	0.65	15.62	1	2	0	37	3	1	5	4	5
406	1	0	0	0		0.65			4	1	30	3	1	8	4	12
407	1	0	1	1		0.8			3	1	31	1	3	6	4	10
408	0	1	1		0	0.6	15.424	1	2	1	33	3	1	10	0	20
409	0	1	1		1	0.4	15.479	1	4	1	32	3	3	8	4	2
410	1	0	0	1		0.5			3	1	25	3	1	6	4	20
411	1	0	0	0		0.6			1	0	46	3	2	4	4	17
412	0	1	1		1	0.7	3.735	0	3	1	32	3	3	6	4	19
413	1	0	0	1		0.6			1	1	30	0	3	6	6	15
414	1	0	0	0		0.3			4	1	39	3	3	3	4	10
415	1	0	1	0		0.75			0	0	26	3	3	10	6	15
416	0	1	0		0	0.1	7.851	1	0	0	36	2	1	7	3	7
417	0	1	0		0	0.4	5.734	1	3	0	68	3	3	4	4	10
418	0	1	0		1	0.25	2.193	1	5	1	30	1	3	2	3	20
419	1	0	0	0		0.65			5	0	37	3	2	6	4	13
420	0	1	0		0	0.45	3.149	1	4	0	26	1	1	4	1	2
421	0	1	1		0	0.3	10.798	1	4	0	47	1	1	8	4	2
422	1	0	0	0		0			1	0	43	1	3	0	0	14
423	0	1	1		1	0.65	10.515	1	2	0	27	3	3	4	1	20
424	1	0	0	1		0.45			6	0	34	3	3	6	5	11
425	0	1	0		0	0.4	9.155	1	0	0	36	2	1	3	6	17
426	1	0	0	0		0.8			2	0	49	1	1	0	4	2
427	0	1	0		1	0.8	4.502	1	3	0	27	3	3	10	3	19
428	1	0	1	1		0.3			4	0	37	1	1	7	5	10
429	0	1	1		0	0.8	9.019	0	1	0	29	3	1	4	0	7
430	0	1	0		0	0.6	5.973	1	5	0	30	3	1	4	3	17
431	0	1	1		0	0.75	12.969	1	2	0	47	1	1	5	0	20
432	0	1	1		1	0.8	11.383	1	4	0	58	1	3	5	2	10
433	0	1	0		1	0.3	5.878	1	0	1	29	1	2	4	3	17
434	1	0	0	1		0.1			1	0	38	3	1	9	0	20
435	1	0	0	1		0.5			0	0	47	3	2	5	4	10
436	0	1	1		1	0.75	12.839	1	4	1	39	3	3	7	3	18
437	1	0	0	0		0.3			5	0	60	3	3	4	5	8
438	1	0	0	0		0.55			4	1	33	2	1	5	3	2
439	1	0	1	1		0.5			0	0	40	1	0	2	1	20
440	0	1	0		1	0.5	5.867	1	2	1	27	3	1	0	3	5
441	0	1	1		1	0.5	18.936	1	4	0	48	1	3	7	5	15
442	1	0	0	0		0.75			4	1	52	3	1	7	2	13
443	0	1	1		1	0.8	12.497	1	1	1	35	3	3	10	5	20
444	0	1	0		0	0.35	5.989	1	1	1	31	2	2	5	3	2
445	0	1	0		0	0.25	1.451	1	2	1	56	3	3	10	4	9
446	1	0	0	1		0.2			7	0	31	0	3	6	4	6
447	0	1	0		0	0.35	2.729	1	3	0	34	1	3	7	5	17
448	1	0	0	0		0.05			7	1	25	1	1	3	3	5
449	0	1	1		1	0.6	4.965	0	3	1	41	1	3	9	4	7
450	0	1	1		0	0.3	3.954	0	5	1	48	1	3	7	5	20
451	0	1	1		1	0.5	7.469	0	3	1	33	3	3	5	5	20
452	1	0	1	1		0.5			0	0	49	3	3	4	0	10
453	0	1	1		1	0.75	6.696	0	5	1	35	3	3	4	0	18
454	0	1	1		1	0.45	4.346	0	4	1	30	3	3	5	1	20
455	1	0	1	1		0.35			6	1	38	1	3	7	4	13
456	1	0	1	1		0.45			0	0	35	2	1	3	0	2
457	0	1	0		0	0.25	3.82	1	7	0	49	1	2	3	4	9
458	0	1	1		0	0.1	12.471	1	0	1	36	3	1	4	4	20
459	1	0	1	1		0.5			5	0	29	3	3	9	4	20
460	0	1	0		0	0.15	3.249	1	5	1	28	2	1	6	4	20
461	0	1	1		1	0.9	11.479	1	1	0	37	3	3	6	4	20
462	0	1	0		0	0.05	4.514	1	4	0	44	1	2	6	3	2
463	1	0	1	0		0.5			1	1	40	0	3	6	2	20
464	0	1	0		0	0.8	5.547	1	1	1	55	2	1	4	4	15
465	0	1	0		1	0.55	5.03	1	3	0	44	3	3	8	5	20
466	0	1	1		0	0.05	15.512	1	3	1	29	0	1	2	5	3
467	0	1	1		1	0.65	8.491	0	0	0	45	1	2	5	2	10
468	1	0	1	1		0.95			1	1	46	2	2	6	6	18
469	1	0	1	1		0.3			7	0	60	3	3	6	6	20
470	1	0	0	0		0.3			4	0	33	1	2	8	5	20
471	1	0	0	1		0.75			6	0	37	1	3	7	4	10
472	1	0	0	1		0.7			2	0	32	1	2	4	4	14
473	0	1	1		1	0.5	10.741	1	4	1	77	3	3	7	6	20
474	1	0	0	0		0.65			1	0	31	3	3	5	4	14
475	1	0	1	1		0.2			1	1	44	3	3	5	2	20
476	0	1	0		0	0.95	4.767	1	6	0	39	3	0	10	4	20
477	0	1	1		1	0.5	5.147	0	0	1	53	3	3	10	3	17
478	0	1	0		1	0.9	3.378	1	4	0	59	0	3	6	4	6
479	0	1	1		0	0.75	14.297	1	0	1	22	3	3	0	4	20
480	0	1	1		1	0.8	6.106	0	2	0	39	3	3	6	4	20
481	1	0	0	0		0.45			4	0	45	3	1	4	0	1
482	0	1	0		0	0.25	3.408	1	4	1	21	1	1	5	4	20
483	1	0	0	1		0.75			3	0	56	3	3	4	6	15
484	1	0	1	1		0.65			7	1	28	1	3	5	2	3
485	0	1	1		1	0.5	14.275	1	3	0	56	3	3	4	4	6
486	1	0	0	0		0.5			2	0	41	2	1	3	6	10
487	1	0	0	1		0.8			3	1	71	3	3	2	4	20
488	1	0	0	0		0.3			6	0	64	1	1	6	3	12
489	0	1	0		1	0.5	4.161	1	7	0	49	3	3	4	2	10
490	0	1	0		0	0.75	2.649	1	7	0	37	1	1	6	1	10
491	1	0	0	0		0.1			1	0	29	1	2	5	5	12
492	0	1	1		0	0.8	12.614	1	1	0	32	3	3	0	4	20
493	0	1	1		1	0.3	11.377	1	7	1	25	2	3	5	2	19
494	1	0	1	0		0.4			5	1	24	3	2	7	4	14
495	0	1	0		1	0.75	4.884	1	3	1	35	0	3	7	1	11
496	0	1	0		0	0.5	44.617	0	2	0	38	3	1	7	4	20
497	0	1	1		1	0.75	11.937	1	2	0	22	3	3	4	5	20
498	1	0	0	1		0.35			3	1	27	3	3	5	4	14
499	1	0	1	0		0.5			4	0	65	3	3	10	5	20
500	1	0	1	0		0.4			4	1	25	1	2	5	4	19
501	0	1	1		0	0.1	2.722	0	0	1	28	1	1	5	4	16
502	0	1	0		1	0.3	3.158	1	2	0	37	1	1	6	3	16
503	0	1	1		1	0.55	19.836	1	4	1	80	1	1	5	5	3
504	0	1	1		0	0.5	14.482	1	2	0	56	3	0	10	1	15
505	1	0	0	0		0.45			1	0	30	3	3	10	1	20
506	1	0	0	1		0.2			0	0	25	3	3	4	3	20
507	0	1	1		1	0.35	10.939	1	4	1	54	1	1	4	5	19
508	1	0	0	0		0.45			3	1	37	3	3	10	4	11
509	0	1	1		0	0.2	14.934	1	6	1	28	2	1	4	3	1
510	0	1	1		1	0.9	121.966	1	1	0	26	3	3	4	3	20
511	1	0	0	1		0.5			1	1	33	3	1	3	4	11
512	0	1	0		0	0.6	4.934	1	6	1	37	3	3	5	4	18
513	1	0	1	0		0.5			6	0	28	2	1	9	5	20
514	1	0	0	1		0.55			2	1	48	3	2	3	5	20
515	0	1	1		1	0.65	12.004	1	0	0	29	3	3	6	0	20
516	1	0	0	1		0.85			6	1	28	2	1	8	4	20
517	1	0	1	1		0.45			2	0	33	2	3	8	4	9
518	0	1	1		1	0.8	12.44	1	5	1	47	1	3	7	4	2
519	1	0	0	1		0.3			1	0	42	1	0	4	0	20
520	1	0	1	0		0.5			0	1	25	1	3	10	4	1
521	1	0	0	0		0.8			4	0	54	1	3	5	4	13
522	0	1	0		0	0.3	5.363	1	0	0	37	1	1	5	4	20
523	0	1	1		1	0.5	13.231	1	7	1	25	2	3	5	2	6
524	1	0	1	0		0.4			1	0	49	3	3	6	4	20
525	0	1	0		0	0.3	7.04	1	7	1	30	1	1	7	3	2
526	1	0	1	1		0.6			6	1	30	1	3	7	4	2
527	0	1	1		1	0.4	12.142	1	6	1	60	3	3	7	5	10
528	0	1	1		1	0.3	11.705	1	0	0	35	1	3	7	4	2
529	0	1	1		1	0.85	12.182	1	6	1	24	1	3	7	3	4
530	1	0	1	0		0.75			5	0	23	1	2	8	4	17
531	1	0	0	0		0.3			1	0	49	3	3	5	3	6
532	0	1	0		1	0.4	3.428	1	5	0	39	3	2	9	5	20
533	1	0	0	0		0.5			4	1	46	2	3	8	5	2
534	1	0	0	0		0.65			3	1	28	1	3	4	5	2
535	0	1	1		1	0.7	102.139	1	1	0	25	1	3	6	2	13
536	0	1	1		0	0.9	12.196	1	3	0	52	3	1	7	4	4
537	0	1	0		0	0.85	6.092	1	1	0	49	3	1	7	4	7
538	0	1	1		1	0.4	3.765	0	7	0	42	1	3	3	4	2
539	0	1	0		1	0.5	5.625	1	2	0	61	2	3	5	4	7
540	1	0	1	1		0.4			2	0	27	1	3	3	6	11
541	1	0	1	1		0.25			5	1	26	1	3	6	4	20
542	0	1	0		0	0.4	6.192	1	1	1	60	3	0	0	5	20
543	1	0	1	1		0.9			0	1	35	3	3	3	3	18
544	0	1	0		1	0.75	7.364	1	5	1	38	1	3	3	4	11
545	1	0	1	1		0.65			2	0	69	3	1	6	2	13
546	0	1	1		1	0.65	13.038	1	2	0	44	3	3	10	1	20
547	1	0	1	0		0.5			4	1	54	3	3	10	3	11
548	0	1	1		0	0.8	11.601	1	0	1	38	3	0	7	6	20
549	1	0	1	1		0.8			2	1	36	3	3	8	5	9
550	0	1	0		1	0.6	4.477	1	1	0	34	3	1	7	3	15
551	0	1	1		0	0.75	6.134	0	0	1	26	1	3	3	2	18
552	1	0	1	0		0.2			3	0	32	2	2	9	4	20
553	0	1	0		1	0.05	10.585	0	0	1	30	3	2	7	4	20
554	1	0	1	0		0.7			1	0	30	3	1	5	3	11
555	0	1	0		1	0.3	5.147	1	0	1	27	3	3	7	2	20
556	1	0	1	1		0.85			0	1	38	2	2	6	5	12
557	1	0	0	1		0.75			5	0	51	0	2	7	5	4
558	0	1	1		0	0.2	11.808	1	7	1	51	1	0	4	4	13
559	0	1	0		0	0.85	7.03	1	7	1	45	1	1	3	4	4
560	1	0	0	1		0.85			4	1	28	1	1	5	4	20
561	1	0	0	0		0.2			5	1	76	3	3	9	5	2
562	1	0	1	1		0.2			6	1	33	3	2	4	2	20
563	0	1	1		1	0.5	9.837	0	4	0	21	3	2	4	4	10
564	1	0	0	0		0.55			4	0	28	3	1	10	0	20
565	0	1	1		1	0.4	11.352	1	1	1	24	3	3	8	4	20
566	0	1	0		1	0.85	6.452	1	0	1	51	3	1	10	3	19
567	0	1	1		0	0.25	6.558	0	4	1	43	3	3	6	3	12
568	0	1	0		1	0.9	4.644	1	1	0	35	3	3	4	5	14
569	1	0	0	1		0.6			7	1	42	1	3	6	2	3
570	0	1	1		1	0.75	17.141	1	3	1	29	3	3	4	6	6
571	0	1	0		0	0.35	0.903	1	3	1	25	1	3	3	2	17
572	0	1	0		1	0.8	4.9	1	3	1	46	2	3	5	4	20
573	1	0	0	1		0.75			5	1	27	1	2	6	3	13
574	1	0	0	1		0.4			4	0	61	1	3	6	4	2
575	1	0	1	0		0.3			5	0	32	1	2	8	5	6
576	0	1	0		1	0.5	4.429	1	3	0	50	3	3	8	5	20
577	1	0	0	1		0.25			1	0	52	1	1	6	3	18
578	0	1	1		1	0.55	11.76	1	6	1	24	0	3	9	3	11
579	0	1	1		0	0.4	10.835	1	0	0	24	1	2	9	5	10
580	0	1	1		0	0.7	1.04	0	0	1	33	2	1	3	1	16
581	0	1	1		0	0.6	3.226	0	2	0	35	3	0	9	6	12
582	1	0	0	1		0.9			3	1	22	1	2	3	3	20
583	1	0	0	1		0.7			0	0	30	3	2	4	5	8
584	1	0	0	1		0.1			6	0	34	1	1	8	5	10
585	0	1	0		0	1	2.738	1	6	0	46	2	0	3	4	20
586	0	1	0		0	0.25	6.951	1	2	1	25	1	2	9	5	18
587	1	0	1	1		0.5			2	0	28	3	3	3	5	18
588	0	1	1		0	0.65	1.109	0	2	0	25	2	2	6	3	11
589	1	0	0	1		0.45			2	1	30	2	1	6	4	12
590	0	1	1		1	0.35	2.931	0	6	1	39	3	3	10	4	17
591	1	0	1	1		0.5			1	1	38	1	3	4	3	10
592	0	1	1		0	0.3	13.626	1	4	0	39	3	3	5	4	11
593	1	0	1	0		0.05			3	1	21	2	1	8	4	20
594	0	1	0		0	0.9	11.71	0	4	0	58	3	2	4	4	15
595	0	1	1		1	0.4	7.099	0	7	0	48	0	3	7	5	20
596	1	0	0	0		0.8			1	1	25	2	1	5	2	20
597	1	0	0	1		0.5			0	0	37	3	3	8	3	18
598	1	0	0	1		0.95			1	1	28	2	2	7	2	20
599	1	0	1	1		0.4			3	1	28	3	0	6	4	20
600	0	1	1		1	0.7	5.772	0	2	0	51	1	2	9	4	20
601	0	1	0		1	0.55	7.53	1	6	0	40	3	3	7	4	15
602	1	0	0	1		1			1	0	28	3	2	10	4	20
603	1	0	1	1		0.65			2	0	27	3	2	6	3	20
604	1	0	0	1		0.85			1	0	40	3	1	6	4	13
605	1	0	0	0		0.8			1	1	42	3	1	8	4	17
606	1	0	1	1		0.85			3	0	29	0	3	7	5	15
607	0	1	0		1	0.45	3.311	1	0	0	36	3	3	10	3	19
608	0	1	0		1	0.25	3.532	1	5	1	62	3	3	5	3	20
609	0	1	1		0	0.35	12.896	1	4	1	34	2	2	4	4	20
610	0	1	0		0	0.8	7.617	1	2	0	68	3	1	4	5	19
611	1	0	1	0		0.5			0	1	35	2	1	9	2	19
612	0	1	0		1	0.6	3.355	1	0	0	25	3	3	6	0	20
613	0	1	0		0	0.25	2.029	1	3	0	38	3	2	7	5	20
614	0	1	0		1	0.5	7.847	1	1	1	25	3	3	6	5	20
615	0	1	1		1	0.4	11.505	1	3	1	38	1	3	9	5	4
616	1	0	1	0		0.05			4	1	31	1	1	6	1	14
617	1	0	1	1		0.3			0	0	38	3	1	9	1	5
618	0	1	1		0	0.3	12.515	1	1	0	36	3	2	9	5	15
619	0	1	1		0	0.2	3.715	0	0	1	25	3	3	0	1	20
620	0	1	1		1	0.35	11.719	1	5	0	35	3	3	9	5	20
621	0	1	1		0	0.6	12.642	1	5	0	28	2	1	7	4	19
622	0	1	1		1	0.75	11.786	1	7	1	41	1	3	7	3	20
623	1	0	1	1		0.35			3	1	22	2	1	5	5	20
624	0	1	0		1	0.7	7.647	1	5	1	37	1	3	6	5	17
625	0	1	0		0	0.75	6.634	1	5	0	53	1	1	3	4	20
626	0	1	1		0	0.15	12.046	1	5	1	25	2	1	5	5	15
627	0	1	0		1	0.6	2.314	1	6	0	32	3	1	5	4	10
628	1	0	1	0		0.55			1	1	35	3	3	2	1	20
629	0	1	1		1	0.7	11.862	1	0	0	25	3	3	7	5	20
630	1	0	1	0		0.5			6	1	33	1	1	9	4	20
631	1	0	0	1		0.7			5	1	28	1	3	7	3	15
632	1	0	0	0		0.3			2	1	41	3	3	3	3	14
633	1	0	1	0		0.4			1	0	45	1	3	6	5	19
634	1	0	0	1		0.3			7	1	52	1	2	5	4	5
635	1	0	0	0		0.1			5	1	21	1	1	5	4	2
636	0	1	1		1	0.85	1.766	0	6	1	25	0	3	5	3	20
637	1	0	0	1		0.85			1	0	38	3	0	5	2	20
638	1	0	0	1		0.75			6	1	34	0	3	5	2	11
639	1	0	0	0		0.05			4	0	50	3	3	5	4	20
640	0	1	0		1	0.2	3.085	1	5	0	34	1	1	4	5	18
641	1	0	0	0		0.1			2	1	34	1	1	9	6	15
642	1	0	1	0		0.5			2	0	31	1	1	6	4	20
643	1	0	0	0		1			3	1	33	1	3	10	4	9
644	0	1	1		1	0.8	5.311	0	6	1	37	1	3	6	5	20
645	0	1	1		0	0.1	13.763	1	3	0	41	1	1	10	5	15
646	1	0	1	0		0.45			2	1	37	3	3	7	6	19
647	0	1	1		1	0.4	34.155	1	4	0	38	1	1	5	5	10
648	0	1	0		1	0.5	3.615	1	2	0	44	3	2	4	4	6
649	0	1	1		1	0.2	2.122	0	5	0	33	3	3	8	0	5
650	1	0	0	0		0.5			1	0	26	3	0	6	3	20
651	1	0	0	0		0.05			2	0	39	3	3	1	2	20
652	0	1	0		1	0.5	8.549	1	1	0	41	2	3	5	3	19
653	1	0	0	1		0.7			3	0	50	2	2	5	3	12
654	0	1	1		1	0.7	12.311	1	5	1	29	0	1	9	4	20
655	1	0	1	0		0.5			3	0	35	3	3	5	5	20
656	0	1	0		1	0.55	6.046	1	1	1	29	2	1	6	3	20
657	1	0	0	0		0.7			1	0	62	3	3	8	1	16
658	0	1	1		0	0.7	12.992	1	4	0	30	1	1	7	4	4
659	0	1	0		1	0.75	6.769	1	0	0	57	1	2	4	0	7
660	1	0	0	0		0.2			2	0	40	3	3	7	4	16
661	0	1	1		1	0.75	6.146	0	2	0	22	1	3	5	5	2
662	0	1	0		0	0.75	1.814	1	6	1	38	1	2	6	4	7
663	1	0	0	0		0.1			4	1	46	3	3	5	3	17
664	1	0	0	0		0.85			0	1	33	3	3	3	0	10
665	1	0	1	0		0.45			5	0	58	1	3	4	4	10
666	0	1	0		1	0.5	7.951	1	3	0	32	3	2	3	4	19
667	1	0	1	0		0.05			7	1	41	2	1	7	0	6
668	0	1	1		1	0.4	13.532	1	6	0	33	1	3	8	4	20
669	1	0	0	0		0.05			7	1	46	1	2	6	4	2
670	0	1	0		1	1	6.224	1	1	0	35	3	3	4	4	9
671	1	0	0	0		0.25			2	1	33	1	3	5	3	8
672	1	0	1	0		0.35			1	1	25	3	3	10	4	2
673	1	0	1	1		0.25			4	1	35	3	3	3	2	11
674	0	1	0		1	0.8	5.669	1	2	1	51	3	3	7	4	20
675	1	0	1	1		0.75			6	0	57	2	3	6	5	16
676	0	1	1		1	0.65	12.786	1	2	0	27	3	3	2	3	16
677	1	0	0	1		0.45			2	1	39	1	2	5	4	20
678	1	0	1	1		0.7			5	0	38	3	3	4	4	10
679	1	0	1	1		0.6			0	0	30	3	0	4	1	10
680	1	0	0	1		0.7			0	0	23	3	2	6	4	15
681	0	1	1		0	0.15	4.92	0	3	0	35	1	1	7	5	6
682	1	0	1	0		0.45			1	0	37	1	3	6	4	10
683	1	0	1	0		0.1			2	0	44	2	2	9	6	20
684	1	0	0	1		0.4			1	0	36	3	1	5	3	13
685	1	0	0	0		0.05			0	0	71	3	3	6	4	20
686	0	1	1		1	0.7	12.007	1	4	0	35	0	3	6	3	6
687	0	1	1		0	0.5	14.964	1	2	1	31	1	1	3	1	1
688	0	1	0		1	0.85	6.639	1	3	1	58	3	0	4	1	12
689	0	1	0		1	0.85	5.008	1	4	0	30	1	3	6	4	14
690	1	0	1	0		0.5			6	0	35	3	3	6	3	10
691	1	0	0	0		0.4			4	1	63	3	3	5	2	2
692	1	0	0	1		0.5			4	0	28	3	3	4	4	20
693	1	0	1	1		0.9			0	0	48	3	3	8	4	9
694	1	0	1	0		0.85			4	0	38	1	3	3	5	20
695	0	1	0		0	0.15	6.318	1	4	0	34	3	1	3	4	20
696	0	1	1		1	0.8	12.832	1	2	1	34	0	3	7	4	20
697	1	0	0	0		0.5			2	1	21	3	2	3	3	10
698	0	1	1		1	0.5	3.378	0	6	1	34	0	3	5	2	14
699	0	1	0		1	0.75	5.518	1	1	1	41	3	3	10	4	20
700	1	0	1	0		0.65			2	0	31	3	2	10	5	20
701	1	0	0	0		0.6			2	0	30	1	1	6	1	20
702	1	0	0	0		0.45			5	1	53	1	2	6	4	13
703	1	0	1	1		0.95			1	1	26	3	3	5	3	12
704	0	1	1		1	0.5	3.862	0	3	1	42	1	3	7	4	4
705	1	0	1	0		0.85			1	0	29	3	3	10	5	17
706	1	0	1	1		0.75			1	0	49	3	2	4	3	14
707	0	1	0		0	0.05	2.94	1	5	1	33	3	1	5	1	5
708	1	0	0	1		0.5			7	0	44	3	1	5	5	9
709	1	0	0	0		0.7			4	1	25	1	1	7	4	9
710	1	0	1	1		0.55			4	1	38	1	3	6	2	14
711	0	1	0		1	0.75	3.293	1	6	1	49	0	3	7	5	16
712	1	0	1	0		0.3			0	0	37	3	3	7	1	20
713	0	1	1		1	0.25	13.093	1	3	0	37	3	3	4	4	20
714	1	0	0	1		0.35			2	0	27	2	2	8	2	20
715	1	0	0	0		0.3			2	1	33	1	3	7	4	20
716	0	1	1		0	0.4	3.679	0	0	1	34	3	2	6	2	6
717	0	1	0		0	0.7	19.805	0	3	0	26	1	1	4	1	2
718	1	0	1	1		0.2			2	1	38	1	1	6	3	14
719	1	0	0	1		0.4			0	0	47	3	0	10	3	20
720	1	0	1	0		0.5			4	1	45	3	3	10	5	10
721	1	0	1	0		0.5			2	1	28	2	2	6	3	18
722	0	1	1		1	0.65	7.92	0	2	0	36	3	3	7	5	16
723	0	1	0		0	0.4	4.955	1	7	1	34	1	1	5	2	3
724	1	0	0	0		0.1			6	0	32	2	1	7	2	13
725	0	1	0		0	0.65	3.934	1	1	1	26	1	1	1	2	6
726	1	0	0	0		0.1			4	1	39	2	1	4	4	13
727	1	0	1	1		0.6			6	0	34	0	3	6	5	5
728	0	1	1		0	0.5	10.266	1	0	0	24	3	0	9	4	2
729	0	1	0		1	0.55	6.335	1	3	0	31	2	3	4	1	20
730	0	1	1		1	0.8	16.167	1	0	0	47	3	0	1	1	20
731	0	1	0		0	0.25	8.152	1	6	0	40	1	3	7	5	2
732	0	1	0		1	0.8	4.92	1	6	1	37	2	3	6	4	20
733	0	1	0		1	0.1	4.347	1	5	1	28	3	1	5	3	10
734	0	1	1		1	0.4	11.273	1	4	0	55	1	3	10	4	10
735	0	1	0		0	0.75	4.308	1	3	1	47	1	1	4	3	10
736	1	0	1	1		0.3			4	1	30	0	2	2	2	2
737	0	1	1		1	0.4	5.5	0	0	1	35	3	1	3	3	14
738	1	0	1	0		0.1			5	1	35	1	1	6	1	4
739	1	0	1	0		0.4			3	1	25	2	3	8	4	15
740	0	1	1		0	0.5	6.901	0	1	1	35	3	1	3	1	20
741	1	0	0	1		0.45			1	1	33	1	3	8	3	18
742	1	0	1	1		0.55			5	0	42	1	3	5	5	15
743	1	0	1	0		0.3			7	1	26	1	1	4	1	15
744	0	1	0		0	0.8	6.631	1	6	0	49	1	2	7	3	10
745	0	1	0		0	0.35	4.957	1	0	1	40	3	3	3	3	20
746	0	1	0		1	0.45	9.042	1	2	1	48	1	3	6	3	5
747	1	0	1	0		0.7			2	1	46	3	1	6	6	20
748	1	0	1	0		0.35			4	1	32	1	1	8	4	15
749	1	0	0	1		0.8			5	0	27	1	3	3	4	2
750	0	1	1		0	0.85	11.512	1	6	1	37	1	1	8	6	15
751	1	0	0	1		0.8			4	0	28	1	3	5	3	7
752	1	0	0	1		0.25			3	0	23	3	3	4	4	10
753	1	0	1	0		0.9			4	0	41	3	3	10	0	20
754	1	0	1	1		0.95			5	0	37	1	3	4	4	2
755	0	1	0		0	0.6	8.926	1	1	0	54	3	2	7	6	6
756	0	1	0		1	0.5	5.498	1	7	0	40	1	2	7	4	5
757	0	1	0		0	0.1	9.084	1	6	1	36	3	0	6	5	15
758	0	1	0		0	0.85	18.005	0	0	1	30	3	1	5	1	10
759	1	0	0	0		0.75			3	0	20	1	1	7	5	20
760	0	1	0		0	0.05	3.947	1	0	0	32	3	1	4	4	20
761	1	0	0	0		0.75			1	1	28	3	2	0	2	20
762	0	1	0		1	0.8	4.601	1	4	0	33	2	3	5	2	15
763	0	1	0		0	0.2	5.343	1	7	0	31	1	1	6	3	2
764	0	1	1		1	0.8	11.628	1	0	1	37	3	3	1	2	20
765	0	1	0		1	0.7	0.854	1	0	1	28	3	3	6	3	20
766	1	0	0	1		0.4			7	1	35	1	2	6	4	7
767	0	1	0		1	0.65	6.101	1	5	1	37	3	3	8	4	16
768	1	0	1	0		0.25			0	1	28	2	2	5	5	20
769	0	1	0		0	0.95	5.061	1	5	1	29	0	3	7	4	15
770	1	0	0	0		0.3			5	0	22	1	1	10	6	2
771	1	0	1	1		0.7			6	1	30	1	3	6	3	4
772	1	0	1	1		0.9			4	1	58	3	3	9	0	13
773	1	0	1	0		0			0	1	32	1	1	10	3	16
774	0	1	0		0	0	5.868	1	6	1	29	2	0	9	4	8
775	1	0	1	1		0.3			6	0	46	3	3	6	4	15
776	0	1	0		1	0.5	9.17	1	0	0	39	3	3	10	0	10
777	0	1	0		0	0.2	2.564	1	3	0	59	2	3	3	4	18
778	0	1	1		1	0.95	4.437	0	3	1	32	1	3	8	5	20
779	1	0	1	1		0.5			1	1	26	1	1	2	4	12
780	1	0	0	1		0.8			3	0	56	2	3	6	4	10
781	1	0	1	0		0.5			2	0	30	1	1	4	4	8
782	1	0	0	1		0.25			1	1	25	2	3	7	4	20
783	1	0	1	0		0.45			1	0	51	3	3	6	3	9
784	0	1	1		0	0.6	11.9	1	4	1	34	1	1	6	5	20
785	0	1	0		0	0.8	6.793	1	0	0	40	0	2	8	0	20
786	1	0	0	1		0.65			6	0	54	2	3	6	4	20
787	0	1	1		1	0.65	3.776	0	3	0	60	3	3	4	3	11
788	1	0	0	0		0.4			1	0	73	3	3	10	1	8
789	0	1	0		1	0.15	4.833	1	3	0	26	3	3	7	4	20
790	0	1	1		1	0.4	10.923	1	7	1	36	1	3	6	2	3
791	0	1	0		1	0.85	5.364	1	1	0	25	2	1	5	5	14
792	1	0	1	0		0.1			4	1	45	1	1	6	2	8
793	1	0	1	1		0.5			1	1	33	1	3	0	4	20
794	1	0	1	1		0.2			5	0	37	2	3	5	3	8
795	0	1	1		1	0.25	12.777	1	6	1	56	1	3	6	4	15
