# Supplementary material for: Trustors’ disregard for trustees deciding quickly or slowly in three experiments with time constraints
Source: Sci Rep. 2022 Jul 15;12:12120. doi: 10.1038/s41598-022-15420-2 (PMC9287382; doi:10.1038/s41598-022-15420-2)
Supplement: Supplementary file 2 — Supplementary Information 2. [file 41598_2022_15420_MOESM2_ESM.zip › Data_trustors_disregard/Study1.xlsx]

## Sheet: Sheet1
idnumber	sender	receiver	tdelay	amountsent	send2to5	amountreceived	amountreturned	tdelay_amountreceived	male	riskaversion	crtcorrect	compassion	envy	impatience	time
1	1	0	0	0.08	0				1	9	0	1	3	0	11.76
2	1	0	0	7	0				0	8	5	1	1	5	8.517
3	0	1	1			15	8.5	15	0	5	4	2	3	5	16.411
4	0	1	0			3	1.75	0	0	7	3	1	3	6	2.153
5	0	1	0			12	4.5	0	0	1	2	0	3	0	3.666
6	0	1	1			12	6.17	12	0	7	4	3	3	7	28.735
7	0	1	0			16.5	1.25	0	1	4	4	0	2	12	5.35
8	1	0	0	6.67	0				1	5	2	0	0	12	8.389
9	1	0	1	3.5	1				0	10	2	1	1	7	7.69
10	1	0	1	5	0				0	6	3	1	1	6	14.426
11	1	0	1	5	0				1	8	1	3	3	16	19.856
12	0	1	1			12	0	12	1	7	5	3	0	5	24.663
13	0	1	1			21	10	21	1	7	6	2	3	4	58.905
14	0	1	1			8.25	3	8.25	0	7	6	2	1	3	24.304
15	0	1	1			27	13.5	27	1	8	6	3	3	4	27.939
16	1	0	0	5	0				0	1	0	1	2	16	10.576
17	0	1	1			12	3.17	12	0	6	7	1	1	9	19.702
18	0	1	1			2.25	1.5	2.25	1	6	5	0	3	0	21.722
19	1	0	0	8	0				0	1	4	2	3	10	12.636
20	0	1	0			30	5.58	0	0	5	1	1	3	4	7.35
21	0	1	1			30	12	30	0	6	0	2	3	15	34.819
22	0	1	1			10.5	4.92	10.5	0	8	2	3	2	8	24.679
23	0	1	0			6.75	3.5	0	0	7	1	0	2	8	9.531
24	1	0	1	10	0				0	6	4	1	1	7	13.369
25	0	1	1			15	5	15	1	8	2	1	3	14	42.369
26	0	1	0			15	0	0	1	1	4	1	3	7	7.55
27	1	0	1	3	1				1	7	2	0	3	2	13.369
28	1	0	1	3	1				1	6	5	1	1	19	6.364
29	1	0	1	3.5	1				1	9	1	2	2	11	13.351
30	0	1	0			15	7.17	0	1	9	1	3	1	15	3.806
31	0	1	0			15	4.42	0	0	8	5	2	3	4	10.77
32	1	0	0	5.5	0				0	9	1	3	3	19	13.556
33	1	0	0	0	0				1	8	6	1	1	0	47.48
34	0	1	0			30	9.83	0	0	5	0	3	3	6	8.751
35	0	1	1			21	8	21	1	4	0	1	3	11	21.684
36	0	1	0			30	9.08	0	0	6	1	2	3	7	9.656
37	1	0	1	10	0				1	6	7	1	1	6	13.104
38	1	0	1	3.25	1				0	8	4	3	1	8	10.873
39	1	0	0	7	0				0	3	1	0	3	4	12.62
40	0	1	1			18	11	18	1	4	2	2	1	17	35.76
41	1	0	0	0	0				0	8	6	0	2	7	21.637
42	1	0	1	3	1				1	5	3	1	2	2	22.904
43	0	1	0			30	5.83	0	1	7	2	0	3	0	9.204
44	1	0	0	10	0				1	8	6	3	3	7	5.538
45	0	1	0			21	0	0	1	6	4	1	2	0	5.99
46	1	0	0	10	0				0	8	3	2	0	5	6.989
47	0	1	1			30	10	30	0	4	6	0	1	5	26.208
48	1	0	1	1	0				0	2	0	1	3	15	11.918
49	0	1	1			12	6	12	1	8	5	1	3	6	27.804
50	0	1	1			20.01	7.51	20.01	0	7	2	2	1	10	34.304
51	1	0	0	5	0				0	5	3	1	3	8	11.107
52	1	0	1	3.58	1				0	6	2	1	3	9	13.244
53	1	0	0	2.5	1				1	7	1	1	1	4	10.483
54	0	1	0			10.5	0.67	0	0	5	1	1	2	7	9.968
55	0	1	0			9	4.67	0	0	3	4	0	3	2	10.239
56	1	0	1	5	0				0	5	0	2	3	12	8.143
57	0	1	1			10.74	3.16	10.74	0	7	1	0	1	2	19.312
58	1	0	1	5	0				0	5	1	3	3	18	10.42
59	0	1	1			7.5	3.75	7.5	1	7	4	2	1	6	29.967
60	0	1	0			20.25	3.67	0	1	4	2	1	1	14	8.53
61	0	1	0			30	1.75	0	1	5	5	1	1	10	9.453
62	1	0	0	10	0				1	8	1	1	2	4	4.726
63	1	0	0	6.5	0				0	5	2	3	2	9	56.378
64	1	0	1	4	1				0	8	3	3	1	11	36.27
65	0	1	0			3	0	0	1	5	1	1	1	0	4.414
66	1	0	1	10	0				1	8	6	1	3	15	23.15
67	0	1	0			30	12	0	1	5	7	1	0	4	9.718
68	0	1	1			3	1.33	3	0	6	3	0	1	7	18.376
69	1	0	1	0	0				1	5	6	1	2	2	8.895
70	0	1	1			0	0	0	0	8	5	1	1	5	17.674
71	1	0	0	5	0				1	8	4	3	2	14	8.704
72	0	1	0			4.5	1.08	0	1	3	7	2	1	8	5.21
73	0	1	1			10.5	2	10.5	1	4	4	1	0	6	69.295
74	1	0	0	5	0				0	8	6	0	3	20	4.305
75	1	0	0	1	0				0	7	1	0	2	0	21.902
76	1	0	1	6.33	0				0	9	3	1	3	16	25.178
77	0	1	0			17.25	9.42	0	0	7	2	3	3	2	10.108
78	0	1	0			30	9.33	0	1	6	7	1	1	14	10.124
79	1	0	0	6.5	0				0	4	6	3	3	7	15.662
80	0	1	0			14.49	0.66	0	1	6	3	1	1	0	9.851
81	0	1	0			12	9.92	0	1	1	0	2	1	4	9.75
82	0	1	1			12	7.42	12	0	1	0	2	2	4	22.308
83	1	0	0	10	0				1	9	7	1	2	5	9.594
84	1	0	1	4	1				0	7	6	3	3	0	9.36
85	0	1	0			0	0	0	1	8	5	1	1	8	4.758
86	1	0	1	1.5	0				1	5	5	3	3	8	35.115
87	1	0	1	0	0				0	3	0	1	1	6	7.332
88	1	0	1	2	1				1	2	2	3	3	8	13.291
89	0	1	1			15	1.08	15	1	4	3	1	1	12	26.738
90	0	1	1			30	9.92	30	0	6	2	1	2	4	65.598
91	1	0	1	2.5	1				0	8	7	2	1	4	13.57
92	1	0	0	1	0				0	8	2	1	1	12	8.754
93	0	1	0			1.5	0.25	0	0	6	2	1	3	8	7.456
94	1	0	0	1.5	0				0	7	2	0	1	13	56.222
95	1	0	0	5	0				0	2	2	1	3	16	9.776
96	0	1	1			6	3	6	0	6	1	3	3	0	29.47
97	0	1	0			4.5	3.5	0	0	1	2	0	3	2	2.667
98	0	1	1			14.76	8.26	14.76	0	8	5	2	1	12	46.644
99	1	0	0	10	0				1	6	4	1	3	4	5.756
100	1	0	1	1.5	0				0	6	2	1	1	16	11.871
101	0	1	1			0	0	0	0	6	2	0	1	4	19.546
102	1	0	0	7.5	0				0	5	0	2	2	14	19.188
103	0	1	0			20.01	9.18	0	0	3	2	1	3	0	5.884
104	0	1	0			9	5	0	0	5	4	1	2	10	4.742
105	1	0	0	6.75	0				1	7	6	2	0	17	7.238
106	1	0	1	2.75	1				1	1	4	3	3	0	7.191
107	1	0	1	3.75	1				0	6	1	0	3	11	11.84
108	0	1	1			11.25	1.08	11.25	0	5	2	0	2	9	26.41
109	0	1	0			21.99	4.49	0	1	6	2	1	1	2	9.906
110	0	1	0			30	3.92	0	0	1	6	1	1	8	11.123
111	1	0	0	3	1				1	8	6	1	1	4	25.74
112	1	0	1	9	0				1	5	7	3	1	6	7.858
113	1	0	0	2.92	1				0	1	0	1	0	16	15.241
114	0	1	0			7.5	2.08	0	0	7	2	2	2	6	6.567
115	1	0	0	3	1				0	6	0	0	2	12	11.45
116	0	1	0			20.76	4.18	0	0	5	2	1	3	4	9.75
117	0	1	0			2.01	0	0	1	9	2	1	1	10	5.725
118	0	1	1			15	9.08	15	0	1	1	0	3	12	30.576
119	0	1	1			0	0	0	0	1	1	0	3	5	10.918
120	1	0	1	4.25	1				1	2	0	0	3	9	10.826
121	0	1	1			10.5	5	10.5	0	6	2	2	1	8	26.8
122	1	0	0	6.92	0				0	2	1	3	0	6	12.339
123	1	0	1	10	0				0	5	4	1	2	11	9.469
124	0	1	0			15	8.58	0	0	4	3	1	1	4	3.51
125	1	0	0	6.67	0				0	7	6	0	3	7	11.107
126	1	0	1	5.25	0				0	7	2	0	2	8	8.2
127	1	0	1	6.83	0				0	5	0	2	0	6	25.78
128	0	1	1			18.99	11.32	18.99	1	1	1	1	3	14	23.106
129	1	0	0	8	0				0	6	1	0	1	6	22.432
130	1	0	0	1	0				0	7	3	1	2	4	11.466
131	1	0	1	4.83	1				0	8	3	2	3	18	10.92
132	0	1	1			30	10	30	0	6	7	3	3	4	39.983
133	0	1	1			6	2.92	6	0	6	5	2	1	10	31.777
134	0	1	0			20.49	9.82	0	0	4	3	2	1	6	7.488
135	0	1	0			10.5	4.42	0	0	5	1	1	2	9	5.101
136	0	1	0			15	0	0	1	4	3	2	3	12	6.84
137	0	1	0			24	5.67	0	0	0	1	0	3	0	9.438
138	0	1	0			9	2.08	0	0	5	1	1	3	15	7.534
139	0	1	0			15	5.25	0	0	7	4	1	2	18	9.63
140	1	0	1	10	0				1	5	4	0	1	0	6.447
141	0	1	1			15.75	5.83	15.75	0	8	5	2	2	9	18.236
142	0	1	0			0	0	0	0	2	2	2	2	4	3.603
143	0	1	0			15	7.75	0	1	6	3	0	3	0	9.734
144	1	0	0	9.5	0				0	6	0	0	3	7	31.184
145	0	1	1			9.75	5.08	9.75	1	7	2	3	1	15	32.638
146	1	0	1	3.25	1				0	7	1	1	2	7	7.518
147	0	1	1			8.25	0	8.25	1	7	5	1	2	15	24.492
148	0	1	1			3	0	3	1	6	6	1	3	6	14.898
149	0	1	0			30	15.5	0	0	6	3	1	3	8	9.812
150	1	0	0	5	0				0	7	4	0	1	6	6.973
151	0	1	1			15	7.08	15	0	4	3	0	1	7	27.144
152	1	0	0	0	0				1	3	2	0	3	0	21.637
153	1	0	1	3.5	1				0	6	7	1	1	15	13.1
154	1	0	1	7	0				0	7	5	1	3	0	12.98
155	0	1	0			0	0	0	0	6	5	3	1	8	7.488
156	0	1	1			3	0.08	3	0	5	6	1	1	10	57.876
157	1	0	0	1	0				1	7	2	1	1	15	11.325
158	1	0	1	4	1				0	7	3	2	3	10	8.782
159	1	0	1	0	0				0	7	0	0	3	13	38.422
160	0	1	1			21	13	21	0	6	1	3	3	11	19.326
161	1	0	1	4	1				0	7	2	1	2	10	17.94
162	1	0	0	3	1				1	7	6	1	1	4	5.304
163	1	0	0	10	0				0	7	7	3	1	11	7.222
164	1	0	0	2	1				1	6	3	3	3	10	31.428
165	1	0	1	2	1				0	8	2	1	1	7	21.75
166	0	1	0			3	1.17	0	0	10	1	3	1	4	8.72
167	1	0	1	2.75	1				0	6	1	1	3	7	53.18
168	0	1	1			24	11	24	0	8	1	1	1	9	59.793
169	1	0	0	4.42	1				0	6	1	2	3	7	7.753
170	0	1	0			4.74	3.24	0	0	8	6	3	1	4	7.737
171	0	1	1			15	0.25	15	0	6	2	1	2	4	25.911
172	1	0	0	10	0				1	6	0	3	3	6	7.441
173	0	1	0			9.99	2.57	0	0	5	2	3	3	2	8.65
174	1	0	0	0	0				0	7	5	1	2	6	21.2
175	1	0	0	1.5	0				0	6	3	1	3	11	24.975
176	0	1	1			15.75	6	15.75	0	4	2	0	3	4	32.292
177	1	0	0	10	0				0	4	3	1	1	3	7.378
178	0	1	1			30	15	30	0	5	2	3	3	3	32.198
179	0	1	0			21	0.08	0	0	6	4	1	2	11	5.85
180	0	1	1			9.51	6.68	9.51	0	4	2	3	0	4	19.593
181	1	0	1	6	0				1	4	6	3	0	10	8.27
182	1	0	0	4	1				0	10	1	1	3	7	12.743
183	1	0	1	1	0				0	5	0	2	1	8	9.11
184	1	0	1	6.33	0				1	3	0	1	2	11	15.404
185	0	1	1			21	13.83	21	1	3	2	0	1	15	44.13
186	0	1	1			12	6	12	0	3	1	2	3	7	33.493
187	1	0	1	2	1				0	8	3	1	1	9	17.66
188	1	0	0	4	1				0	7	2	1	3	6	30.591
189	0	1	0			4.5	2.33	0	0	6	4	3	1	11	6.24
190	0	1	0			13.26	5.93	0	0	8	3	0	1	4	10.155
191	1	0	0	5	0				0	9	1	1	3	7	7.2
192	0	1	1			12.75	3	12.75	0	5	1	2	3	18	36.208
193	0	1	0			28.5	7.17	0	1	4	7	1	2	6	9.984
194	0	1	1			12	4.92	12	0	2	1	1	2	4	35.2
195	0	1	0			19.5	7.58	0	1	2	2	0	1	0	6.723
196	0	1	0			15	5.67	0	0	0	2	1	3	9	10.186
197	0	1	1			30	10	30	1	6	4	2	1	10	25.242
198	0	1	1			14.49	6.49	14.49	1	3	3	2	3	5	14.49
199	1	0	1	0.75	0				1	6	2	0	3	4	6.218
200	1	0	1	5	0				0	6	3	2	1	8	20.69
201	1	0	1	5.25	0				0	7	2	1	1	6	14.891
202	0	1	0			0	0	0	0	8	3	3	3	8	4.898
203	1	0	1	4	1				1	6	5	1	1	9	13.403
204	0	1	1			21	6.08	21	0	3	5	1	3	13	45.177
205	1	0	0	5	0				0	7	2	1	0	4	9.537
206	1	0	1	2.08	1				1	3	2	1	3	0	11.372
207	0	1	0			12	6	0	0	2	0	1	2	7	4.524
208	0	1	1			6.24	2.74	6.24	0	10	1	3	3	6	34.179
209	1	0	1	5	0				0	6	3	0	3	6	10.389
210	1	0	0	3	1				1	6	0	1	2	0	19.32
211	0	1	1			9	3	9	0	6	4	1	1	6	68.64
212	1	0	0	7	0				1	5	3	1	3	14	10.545
213	0	1	0			20.01	2.26	0	1	7	3	1	1	12	4.945
214	0	1	1			20.49	5.66	20.49	0	7	4	2	3	8	17.891
215	1	0	1	1	0				0	6	1	1	3	5	10.951
216	1	0	1	8	0				1	4	7	0	1	13	20.262
217	0	1	0			15	3.17	0	0	5	1	2	3	8	8.943
218	0	1	0			0.24	0.16	0	0	5	2	2	1	7	9.703
219	1	0	0	8	0				0	5	2	1	1	13	12.386
220	1	0	1	10	0				1	6	5	3	1	4	6.318
221	0	1	0			21	0	0	0	7	2	0	3	2	9.157
222	0	1	1			30	15	30	0	5	4	1	2	5	55.364
223	0	1	1			9.99	5.91	9.99	0	5	3	3	0	8	25.49
224	1	0	0	3.5	1				0	2	1	1	2	12	5.144
225	1	0	0	0.5	0				0	6	3	1	3	10	8.829
226	0	1	1			18	3.92	18	0	7	0	1	2	0	56.596
227	0	1	0			15	13.25	0	1	4	1	1	0	4	10.62
228	1	0	0	7	0				1	6	6	1	1	16	19.357
229	1	0	1	6.67	0				0	6	3	1	3	11	9.781
230	1	0	0	0.67	0				0	7	0	1	3	6	25.84
231	1	0	0	5	0				1	7	3	1	1	10	19.687
232	0	1	0			21	10.92	0	0	1	2	2	3	7	9.828
233	1	0	1	9	0				1	4	3	1	1	14	9.48
234	1	0	1	3.17	1				1	8	6	1	1	0	6.52
235	0	1	1			12	8	12	1	5	7	1	1	0	46.41
236	0	1	0			15	7.08	0	1	1	0	1	1	19	8.236
237	1	0	0	10	0				0	5	1	1	1	4	7.207
238	0	1	0			19.5	9.25	0	1	7	5	0	1	0	10.77
239	0	1	0			24	14.83	0	0	10	5	3	3	6	10.62
240	0	1	0			3	1.33	0	0	7	1	2	3	13	8.876
241	0	1	0			8.76	8.09	0	1	0	1	3	3	6	9.625
242	1	0	1	3	1				0	6	3	1	2	0	32.58
243	1	0	1	5	0				0	6	3	0	1	11	42.26
244	1	0	0	3.92	1				0	6	0	0	3	3	11.76
245	0	1	1			15	6	15	0	8	4	1	3	6	21.98
246	1	0	0	3.5	1				1	6	3	1	3	6	19.856
247	1	0	1	3.33	1				1	7	2	1	3	19	12.27
248	0	1	1			15	10	15	0	6	4	2	0	4	32.65
249	0	1	0			11.76	11.76	0	0	6	0	3	3	6	9.812
250	1	0	0	4	1				0	4	1	2	3	5	13.41
251	0	1	1			9	4.5	9	0	7	2	3	3	4	40.14
252	1	0	1	4	1				0	8	1	0	3	7	34.274
253	1	0	1	5	0				0	1	1	2	3	13	12.807
254	1	0	0	3.33	1				1	6	6	1	3	10	16.629
255	0	1	1			27	4.08	27	1	1	0	3	3	6	26.777
256	1	0	1	7	0				0	7	6	2	1	6	25.474
257	1	0	1	10	0				0	5	3	1	1	4	8.18
258	0	1	0			15	0	0	0	10	4	1	1	4	6.193
259	1	0	0	2.25	1				0	2	3	1	3	14	8.96
260	1	0	0	5	0				1	5	3	3	3	14	7.378
261	1	0	1	4	1				1	1	1	1	1	5	22.368
262	1	0	1	6	0				0	8	0	1	1	6	15.506
263	0	1	0			22.5	7.42	0	1	6	1	2	3	6	8.205
264	1	0	0	5	0				1	10	1	1	2	7	7.722
265	1	0	0	10	0				1	7	7	0	1	4	8.486
266	0	1	1			15	7	15	0	5	0	1	3	12	32.526
267	1	0	1	4.92	1				0	5	0	0	3	10	20.326
268	0	1	1			6	4	6	1	5	3	3	1	8	44.351
269	1	0	0	1.58	0				0	7	2	1	1	12	7.176
270	1	0	0	5.75	0				0	10	1	3	2	2	27.34
271	0	1	1			3	1	3	1	5	3	0	2	2	69.217
272	0	1	1			9.75	7.75	9.75	1	8	4	1	3	10	41.59
273	1	0	1	7	0				1	5	7	0	1	14	11.434
274	1	0	0	6	0				0	6	7	0	2	6	16.442
275	1	0	1	1	0				1	4	2	1	2	8	7.768
276	1	0	1	5	0				0	4	2	1	3	15	36.847
277	0	1	0			9	5.5	0	1	6	3	1	0	16	9.25
278	0	1	0			30	6.67	0	0	7	0	0	2	8	10.28
279	0	1	1			9	2.5	9	0	6	0	0	3	5	48.562
280	0	1	1			6	4	6	1	6	1	3	1	4	15.988
281	0	1	1			4.5	0	4.5	0	7	7	1	2	6	36.316
282	0	1	0			18	4.92	0	0	5	1	0	2	6	3.151
283	1	0	1	7	0				1	7	2	1	3	4	4.212
284	1	0	0	7.33	0				0	6	1	1	1	0	20.93
285	1	0	0	5	0				0	6	4	3	1	4	47.872
286	0	1	0			6	3.67	0	0	5	1	0	3	7	9.219
287	0	1	1			3.75	0.08	3.75	0	1	1	0	3	8	29.234
288	0	1	1			18.99	3.99	18.99	0	6	0	1	3	17	44.85
289	1	0	1	1.25	0				0	10	0	1	1	4	25.459
290	0	1	1			4.5	2.08	4.5	1	1	0	1	3	8	21.715
291	1	0	0	0	0				0	7	1	1	2	10	57.944
292	0	1	1			9	4.92	9	0	10	1	3	3	3	19.39
293	1	0	1	4	1				1	8	0	0	3	9	26.644
294	1	0	0	6.83	0				0	7	6	1	1	5	17.643
295	1	0	1	2	1				0	1	0	3	3	7	3.709
296	0	1	0			24	11.5	0	1	5	1	1	2	9	5.241
297	1	0	1	7	0				1	7	4	1	3	7	8.486
298	0	1	0			0	0	0	1	8	1	0	3	4	7.675
299	1	0	0	4.83	1				1	10	2	1	2	15	15.22
300	1	0	0	1.5	0				0	6	3	1	3	7	14.96
