# Supplementary material for: Trustors’ disregard for trustees deciding quickly or slowly in three experiments with time constraints
Source: Sci Rep. 2022 Jul 15;12:12120. doi: 10.1038/s41598-022-15420-2 (PMC9287382; doi:10.1038/s41598-022-15420-2)
Supplement: Supplementary file 2 — Supplementary Information 2. [file 41598_2022_15420_MOESM2_ESM.zip › Data_trustors_disregard/analysis_Study3.do]

***Study 3***

**For Figure 5

mean trustpress if sender==1
mean trustdelay if sender==1

prtest trustpress=trustdelay if sender==1

mean prop_belief_b_press if sender==1
mean prop_belief_b_delay if sender==1

ttest prop_belief_b_press=prop_belief_b_delay if sender==1

mean prop_diff_bel if sender==1, cluster( responseid)

**For Table S3
probit trustpress prop_belief_b_press if sender==1, r
mfx
eststo m1, title(Model 1a)

probit trustpress prop_belief_b_press male age crtcorrect envy compassion impatience riskaversion lossaversion if sender==1, r
mfx
eststo m2, title(Model 1b)

probit trustdelay prop_belief_b_delay if sender==1, r
mfx
eststo m3, title(Model 2a)

probit trustdelay prop_belief_b_delay male age crtcorrect envy compassion impatience riskaversion lossaversion if sender==1, r
mfx
eststo m4, title(Model 2b)

estout m1 m2 m3 m4, cells(b(star fmt(%9.3f)) se(par fmt(3)) Xmfx_dydx se(par fmt(3))) stats(chi2 ll r2_p N, star(chi2) fmt(%9.3f %9.3f %9.3f %9.0g) ) legend label collabels(none) varlabels(_cons Constant) starlevels(* 0.05 ** 0.01 *** 0.001) order(prop_belief_b_press prop_belief_b_delay male age crtcorrect envy compassion impatience riskaversion lossaversion)
drop _est_m1-_est_m4


*Checks
probit trustpress prop_belief_b_delay if sender==1, r
mfx
probit trustpress prop_belief_b_delay male age crtcorrect envy compassion impatience riskaversion lossaversion if sender==1, r
mfx

probit trustdelay prop_belief_b_press if sender==1, r
mfx
probit trustdelay prop_belief_b_press male age crtcorrect envy compassion impatience riskaversion lossaversion if sender==1, r
mfx

probit trustboth prop_belief_b_press if sender==1, r
mfx
probit trustboth prop_belief_b_press male age crtcorrect envy compassion impatience riskaversion lossaversion if sender==1, r
mfx

probit trustboth prop_belief_b_delay if sender==1, r
mfx
probit trustboth prop_belief_b_delay male age crtcorrect envy compassion impatience riskaversion lossaversion if sender==1, r
mfx

probit trustboth prop_belief_b_mean if sender==1, r
mfx
probit trustboth prop_belief_b_mean male age crtcorrect envy compassion impatience riskaversion lossaversion if sender==1, r
mfx

probit trustnone prop_belief_b_press if sender==1, r
mfx
probit trustnone prop_belief_b_press male age crtcorrect envy compassion impatience riskaversion lossaversion if sender==1, r
mfx

probit trustnone prop_belief_b_delay if sender==1, r
mfx
probit trustnone prop_belief_b_delay male age crtcorrect envy compassion impatience riskaversion lossaversion if sender==1, r
mfx

probit trustnone prop_belief_b_mean if sender==1, r
mfx

probit trustnone prop_belief_b_mean male age crtcorrect envy compassion impatience riskaversion lossaversion if sender==1, r
mfx

reg trustmean prop_belief_b_press if sender==1, r
reg trustmean prop_belief_b_press male age crtcorrect envy compassion impatience riskaversion lossaversion if sender==1, r

reg trustmean prop_belief_b_delay if sender==1, r
reg trustmean prop_belief_b_delay male age crtcorrect envy compassion impatience riskaversion lossaversion if sender==1, r

reg trustmean prop_belief_b_mean if sender==1, r
reg trustmean prop_belief_b_mean male age crtcorrect envy compassion impatience riskaversion lossaversion if sender==1, r


**For Figure 6
mean trustworthy if receiver==1, over(tdelay) cluster(responseid)
mean trustworthy if receiver==1 & compliestime==1, over(tdelay) cluster(responseid)


**For Table S6
probit trustworthy tdelay if receiver==1, r 
mfx
eststo m1, title(Model 1a)

probit trustworthy tdelay male age crtcorrect envy compassion impatience riskaversion lossaversion if receiver==1, r
mfx
eststo m2, title(Model 1b)

probit trustworthy tdelay if receiver==1 & compliestime==1, r 
mfx
eststo m3, title(Model 2a)

probit trustworthy tdelay male age crtcorrect envy compassion impatience riskaversion lossaversion if compliestime==1, r
mfx
eststo m4, title(Model 2b)

estout m1 m2 m3 m4, cells(b(star fmt(%9.3f)) se(par fmt(3)) Xmfx_dydx se(par fmt(3))) stats(chi2 ll r2_p N, star(chi2) fmt(%9.3f %9.3f %9.3f %9.0g) ) legend label collabels(none) varlabels(_cons Constant) starlevels(* 0.05 ** 0.01 *** 0.001) order(tdelay male age crtcorrect envy compassion impatience riskaversion lossaversion)
drop _est_m1-_est_m4
